# Supplementary material for: Modelling potential distribution of the invasive box tree moth across Asia, Europe, and North America
Source: PLoS One. 2024 Apr 26;19(4):e0302259. doi: 10.1371/journal.pone.0302259 (PMC11051646; doi:10.1371/journal.pone.0302259)
Supplement: S1 File — (XLSX) [file pone.0302259.s001.xlsx]

## Sheet: InvasiveDistribution_EuropeAsia
Country	Specific Location	Latitude	Longitude	Origin of coordinates	Year Observed	Source
Albania	Elbasan prefecture	41.11	20.08	Google Maps	2017	Raineri et al. 2017
Algeria	Constantine	36.36	6.6	Publication	2018	Haddad et al. 2020
Armenia	Armenia	40.07	45.04	Google Maps	2016	Bras 2018 (S. Sathyapala pers. Comm.)
Austria	Austria	47.52	14.55	Google Maps	2008	Safian & Hovath 2011, Van der Straten & Muus 2010
Belarus	Brest	52.09	23.68	Publication	2020	Sinchuk et al. 2020
Belarus	Brest	52.11	23.71	Publication	2020	Sinchuk et al. 2020
Belgium	Belgium	50.5	4.47	Google Maps	2010	Casteels et al. 2011
Belgium	Ghent	51.03	3.72	Publication	2015	Bras et al. 2019
Belgium	Mechlin	51.03	4.47	Publication	2015	Bras et al. 2019
Belgium	Vremde	51.17	4.5	Publication	2016	Bras et al. 2019
Bosnia	Bosnia	43.92	17.68	Google Maps	2014	Ostojić et al. 2015
Bulgaria	Bulgaria	42.73	25.49	Google Maps	2014	Beshkov et al. 2015
Bulgaria	Dobrich	43.57	27.83	Google Maps	2014	Pencheva & Yovkova 2016
Bulgaria	Dragalevtsi	42.63	23.32	Google Maps	2014	Pencheva & Yovkova 2016
Bulgaria	Burgas	42.5	27.46	Google Maps	2015	Pencheva & Yovkova 2016
Bulgaria	Kalofer	42.61	24.97	Google Maps	2015	Pencheva & Yovkova 2016
Bulgaria	Plovdiv	42.14	24.75	Google Maps	2015	Pencheva & Yovkova 2016
Bulgaria	Primorsko	42.27	27.75	Google Maps	2015	Pencheva & Yovkova 2016
Bulgaria	Sofia	42.7	23.32	Google Maps	2015	Pencheva & Yovkova 2016
Crimea	Crimea	45.35	34.5	Google Maps	2015	Turys 2015 (in Plant et al. 2019)
Croatia	Sveta Marija Na Krasu	45.47	13.59	Publication	2012	Koren & Crne 2012
Croatia	Jaska	45.67	15.64	Publication	2014	Matosevic et al. 2017
Croatia	Zagreb	45.82	15.99	Publication	2014	Matosevic et al. 2017
Croatia	Osor	44.68	14.35	Publication	2014	Bras et al. 2019
Croatia	Višnjevac	45.57	18.62	Publication	2014	Bras et al. 2019
Croatia	Vinica	46.34	16.15	Publication	NA	Matošević et al. 2017
Croatia	Višnjevac	45.56	18.61	Publication	NA	Matošević et al. 2017
Croatia	Artatore, Mali Lošinj	44.58	14.41	Publication	NA	Matošević et al. 2017
Czech Republic	Golčův Jeníkov	49.82	15.47	Google Maps	2011	Bella 2013
Czechia	Brno	49.2	16.6	Publication	2016	Bras et al. 2019
Dagestan	Makhachkala	42.97	47.48	Publication	2016	Poltavsky & Ilyina 2017
Denmark	Søborg	55.74	12.51	Google Maps	2013	Bella 2013
England	Kent	51.28	0.52	Google Maps	2007	Clancy 2012
England	Icklesham	50.92	0.67	Google Maps	2008	Plant et al. 2019
England	Surrey	51.31	-0.56	Google Maps	2008	Plant et al. 2019
England	Weybridge	51.37	-0.46	Google Maps	2008	Salisbury et al. 2012
England	Biddenden	51.12	0.64	Google Maps	2009	Plant et al. 2019
England	Leigh-on-Sea	51.54	0.65	Google Maps	2009	Plant et al. 2019
England	Bishop's Stortford	51.87	0.15	Google Maps	2010	Plant et al. 2019
England	Potters Bar	51.7	-0.18	Google Maps	2010	Plant et al. 2019
England	Buckinghamshire	51.81	-0.81	Google Maps	2011	Plant et al. 2019
England	Essex	51.57	0.49	Google Maps	2011	Plant et al. 2019
England	Stoke Poges	51.55	-0.59	Google Maps	2011	Plant et al. 2019
England	Fernhurst	51.05	-0.72	Google Maps	2012	Plant et al. 2019
England	Warwickshire	52.27	-1.47	Google Maps	2012	Plant et al. 2019
England	Bonchurch	50.6	-1.2	Google Maps	2013	Plant et al. 2019
England	Chandlers Ford	50.98	-1.38	Google Maps	2013	Plant et al. 2019
England	Hayling Island	50.79	-0.98	Google Maps	2013	Plant et al. 2019
England	Newcastle	54.98	-1.62	Google Maps	2013	Plant et al. 2019
England	Norfolk	52.61	0.89	Google Maps	2013	Plant et al. 2019
England	Dorset	50.75	-2.34	Google Maps	2014	Plant et al. 2019
England	Gloucestershire	51.86	-2.24	Google Maps	2014	Plant et al. 2019
England	Lincolnshire	52.95	-0.16	Google Maps	2014	Plant et al. 2019
England	Yorkshire	53.96	-1.08	Google Maps	2014	Plant et al. 2019
England	Hampshire	51.06	-1.31	Google Maps	2016	Plant et al. 2019
England	Huntingdonshire	52.33	-0.18	Google Maps	2016	Plant et al. 2019
England	Monmouthshire	51.81	-2.72	Google Maps	2016	Plant et al. 2019
England	Northhamptonshire	52.27	-0.88	Google Maps	2016	Plant et al. 2019
England	Northhumberland	55.21	-2.08	Google Maps	2016	Plant et al. 2019
England	Somerset	51.11	-2.93	Google Maps	2016	Plant et al. 2019
France	Saint-Louis	47.59	7.56	Google Maps	2008	Feldtrauer et al. 2009
France	Strasbourg	48.57	7.75	Google Maps	2008	Feldtrauer et al. 2009
France	Nord	50.26	3.46	Online & Publication	NA	Bras et al. 2019
France	Pas-de_Calais	50.42	2.35	Online & Publication	NA	Bras et al. 2019
France	Somme	49.94	2.26	Online & Publication	NA	Bras et al. 2019
France	Aisne	49.52	3.46	Online & Publication	NA	Bras et al. 2019
France	Ardennes	49.58	4.64	Online & Publication	NA	Bras et al. 2019
France	Marne	48.99	4.16	Online & Publication	NA	Bras et al. 2019
France	Meuse	48.96	5.37	Online & Publication	NA	Bras et al. 2019
France	Meurthe-et-Moselle	48.7	6.12	Online & Publication	NA	Bras et al. 2019
France	Moselle	48.98	6.62	Online & Publication	NA	Bras et al. 2019
France	Bas-Rhin	48.68	7.54	Online & Publication	NA	Bras et al. 2019
France	Vosges	48.17	6.44	Online & Publication	NA	Bras et al. 2019
France	Haute-Saône	47.66	6.1	Online & Publication	NA	Bras et al. 2019
France	Côte-d'Or	47.43	4.74	Online & Publication	NA	Bras et al. 2019
France	Doubs	47.21	6.38	Online & Publication	NA	Bras et al. 2019
France	Jura-FR	46.72	5.74	Online & Publication	NA	Bras et al. 2019
France	Saône-et-Loire	46.67	4.44	Online & Publication	NA	Bras et al. 2019
France	Ain	46.1	5.32	Online & Publication	NA	Bras et al. 2019
France	Rhône	45.83	4.61	Online & Publication	NA	Bras et al. 2019
France	Haute-Savoie	46.04	6.53	Online & Publication	NA	Bras et al. 2019
France	Savoie	45.48	6.56	Online & Publication	NA	Bras et al. 2019
France	Isere	45.19	5.73	Online & Publication	NA	Bras et al. 2019
France	Hautes-Alpes	44.68	6.25	Online & Publication	NA	Bras et al. 2019
France	Alpes-de-Haute-Provence	44.13	6.36	Online & Publication	NA	Bras et al. 2019
France	Alpes-Maritimes	43.98	7.17	Online & Publication	NA	Bras et al. 2019
France	Var	43.51	6.25	Online & Publication	NA	Bras et al. 2019
France	Bouches-du-Rhone	43.58	5.13	Online & Publication	NA	Bras et al. 2019
France	Vaucluse	44.01	5.2	Online & Publication	NA	Bras et al. 2019
France	Gard	44.01	4.23	Online & Publication	NA	Bras et al. 2019
France	Hérault	43.6	3.38	Online & Publication	NA	Bras et al. 2019
France	Aude	43.13	2.39	Online & Publication	NA	Bras et al. 2019
France	Pyrénées-Orientales	42.63	2.52	Online & Publication	NA	Bras et al. 2019
France	Ariege	42.98	1.48	Online & Publication	NA	Bras et al. 2019
France	Haute-Garonne	43.47	1.33	Online & Publication	NA	Bras et al. 2019
France	Hautes-Pyrénées	43.06	0.16	Online & Publication	NA	Bras et al. 2019
France	Pyrénées-Atlantiques	43.28	-0.7	Online & Publication	NA	Bras et al. 2019
France	Gers	43.7	0.47	Online & Publication	NA	Bras et al. 2019
France	Landes	44	-0.75	Online & Publication	NA	Bras et al. 2019
France	Lot-et-Garonne	44.36	0.43	Online & Publication	NA	Bras et al. 2019
France	Gironde	44.77	-0.5	Online & Publication	NA	Bras et al. 2019
France	Dordogne	45.08	0.78	Online & Publication	NA	Bras et al. 2019
France	Charente-Maritime	45.81	-0.71	Online & Publication	NA	Bras et al. 2019
France	Charente	45.67	0.18	Online & Publication	NA	Bras et al. 2019
France	Vendee	46.69	-1.26	Online & Publication	NA	Bras et al. 2019
France	Loire-Atlantique	47.43	-1.7	Online & Publication	NA	Bras et al. 2019
France	Morbihan	47.84	-2.77	Online & Publication	NA	Bras et al. 2019
France	Finistere	48.31	-3.98	Online & Publication	NA	Bras et al. 2019
France	Cotes-d'Armor	48.39	-2.83	Online & Publication	NA	Bras et al. 2019
France	Ille-et-Vilaine	48.14	-1.62	Online & Publication	NA	Bras et al. 2019
France	Calvados	49.08	-0.3	Online & Publication	NA	Bras et al. 2019
France	Eure	49.05	1.03	Online & Publication	NA	Bras et al. 2019
France	Seine-Maritime	49.66	1.14	Online & Publication	NA	Bras et al. 2019
France	Oise	49.33	2.44	Online & Publication	NA	Bras et al. 2019
France	Val-d'Oise	49.09	2.16	Online & Publication	NA	Bras et al. 2019
France	Paris	48.85	2.35	Online & Publication	NA	Bras et al. 2019
France	Yvelines	48.83	1.86	Online & Publication	NA	Bras et al. 2019
France	Seine-et-Marne	48.68	3.03	Online & Publication	NA	Bras et al. 2019
France	Aube	48.3	4.18	Online & Publication	NA	Bras et al. 2019
France	Yonne	47.92	3.58	Online & Publication	NA	Bras et al. 2019
France	Loiret	47.91	2.44	Online & Publication	NA	Bras et al. 2019
France	Loir-et-Cher	47.55	1.48	Online & Publication	NA	Bras et al. 2019
France	Indre-et-Loire	47.3	0.69	Online & Publication	NA	Bras et al. 2019
France	Orne	48.65	0.19	Online & Publication	NA	Bras et al. 2019
France	Eure-et-Loir	48.35	1.41	Online & Publication	NA	Bras et al. 2019
France	Essonne	48.54	2.26	Online & Publication	NA	Bras et al. 2019
France	Sarthe	47.99	0.22	Online & Publication	NA	Bras et al. 2019
France	Maine-et-Loire	47.41	-0.51	Online & Publication	NA	Bras et al. 2019
France	Deux-Sevres	46.61	-0.37	Online & Publication	NA	Bras et al. 2019
France	Vienne	46.61	0.41	Online & Publication	NA	Bras et al. 2019
France	Indre	46.77	1.59	Online & Publication	NA	Bras et al. 2019
France	Cher	47.05	2.48	Online & Publication	NA	Bras et al. 2019
France	Nievre	47.14	3.49	Online & Publication	NA	Bras et al. 2019
France	Allier	46.42	3.27	Online & Publication	NA	Bras et al. 2019
France	Puy-de-Dome	45.75	3.13	Online & Publication	NA	Bras et al. 2019
France	Loire	45.74	4.09	Online & Publication	NA	Bras et al. 2019
France	Drome	44.65	5.24	Online & Publication	NA	Bras et al. 2019
France	Ardeche	44.72	4.41	Online & Publication	NA	Bras et al. 2019
France	Lozère	44.51	3.47	Online & Publication	NA	Bras et al. 2019
France	Aveyron	44.28	2.66	Online & Publication	NA	Bras et al. 2019
France	Tarn	43.79	2.13	Online & Publication	NA	Bras et al. 2019
France	Tarn-et-Garonne	44.09	1.29	Online & Publication	NA	Bras et al. 2019
France	Lot	44.64	1.59	Online & Publication	NA	Bras et al. 2019
France	Cantal	45.09	2.71	Online & Publication	NA	Bras et al. 2019
France	Correze	45.37	1.91	Online & Publication	NA	Bras et al. 2019
France	Haute-Vienne	45.9	1.21	Online & Publication	NA	Bras et al. 2019
France	Mayenne	48.15	-0.7	Online & Publication	NA	Bras et al. 2019
France	Haute-Marne	48.16	5.22	Online & Publication	NA	Bras et al. 2019
Georgia	Zemo Jocho	41.58	41.72	Publication	2015	Matsiakh et al. 2018
Georgia	Ozurgeti	41.93	42.03	Publication	2015	Matsiakh et al. 2018
Georgia	Gogni	42.29	43	Publication	2015	Matsiakh et al. 2018
Georgia	Imereti	42.34	43.03	Publication	2015	Matsiakh et al. 2018
Georgia	Samegrelo-Zemo Svaneti	42.4	41.82	Publication	2015	Matsiakh et al. 2018
Georgia	Samegrelo-Zemo Svaneti	42.6	42.35	Publication	2015	Matsiakh et al. 2018
Georgia	Samegrelo-Zemo Svaneti	42.69	42.16	Publication	2015	Matsiakh et al. 2018
Germany	Weil-am-Rhein in Baden-Würtemberg	47.59	7.62	Google Maps	2006	Kruger 2008, Billen 2007, Bella 2013
Germany	Kehl	48.58	7.82	Google Maps	2007	Perez & Guillem 2019
Gibraltar	Gibraltar Botanic Gardens	36.13	-5.35	Google Maps	2018	Perez & Guillem 2019
Greece	Kifisia	38.07	23.82	Publication	2013	Strachinis et al. 2015
Greece	Ano Lechonia	39.33	23.06	Publication	2013	Strachinis et al. 2015
Greece	Katerin	40.3	22.5	Publication	2013	Strachinis et al. 2015
Greece	Thessaloniki	40.61	22.97	Publication	2013	Strachinis et al. 2015
Greece	Drama	41.15	24.12	Publication	2013	Strachinis et al. 2015
Greece	Thermi Thessaloniki	40.55	23.02	Publication	2013	Strachinis et al. 2015
Greece	Toumpa Thessaloniki	40.61	22.97	Publication	2014	Strachinis et al. 2015
Greece	Thermi Thessaloniki	40.55	23.02	Publication	2014	Strachinis et al. 2015
Greece	Ano Lechonia Magnesia	39.33	23.06	Publication	2014	Strachinis et al. 2015
Greece	Drama Drama	41.15	24.12	Publication	2014	Strachinis et al. 2015
Greece	Katerini Pieria	40.3	22.5	Publication	2014	Strachinis et al. 2015
Greece	Kalamaria Thessaloniki	40.59	22.94	Publication	2014	Strachinis et al. 2015
Greece	Kifissia Attica	38.07	23.82	Publication	2014	Strachinis et al. 2015
Greece	Kifissia Attica	38.08	23.81	Publication	2015	Strachinis et al. 2015
Greece	Filiria Kilkis	40.92	22.5	Publication	2016	Kazilas et al. 2021
Greece	Katerini Pieria	40.28	22.49	Publication	2016	Kazilas et al. 2021
Greece	Kifissia Attica	38.08	23.81	Publication	2018	Kazilas et al. 2021
Greece	Kifissia Attica	38.08	23.81	Publication	2018	Kazilas et al. 2021
Greece	Platanidia Magnesia	39.32	23.05	Publication	2015	Kazilas et al. 2021
Greece	Drosia Attica	38.11	23.87	Publication	2017	Kazilas et al. 2021
Greece	Ioannina Ioannina	39.64	20.86	Publication	2017	Kazilas et al. 2021
Greece	Pylaia Thessaloniki	40.6	22.99	Publication	2015	Kazilas et al. 2021
Greece	Oraiokastro Thessaloniki	40.72	22.91	Publication	2018	Kazilas et al. 2021
Greece	Katerini Pieria	40.28	22.51	Publication	2017	Kazilas et al. 2021
Greece	Nea Kios Argolis	37.6	22.74	Publication	2018	Kazilas et al. 2021
Greece	Rio Achaea	38.29	21.77	Publication	2018	Kazilas et al. 2021
Greece	Naousa Imathia	40.63	22.07	Publication	2018	Kazilas et al. 2021
Greece	Naousa Imathia	40.61	22.05	Publication	2018	Kazilas et al. 2021
Greece	Kostochori Imathia	40.54	22.13	Publication	2018	Kazilas et al. 2021
Greece	Kalithea Chalkidiki	40.08	23.44	Publication	2018	Kazilas et al. 2021
Greece	National Garden Athens Attica	37.97	23.74	Publication	2019	Kazilas et al. 2021
Greece	Ampelokipi Attica	37.98	23.75	Publication	2018	Kazilas et al. 2021
Greece	Chalandri Attica	38.03	23.82	Publication	2019	Kazilas et al. 2021
Greece	Edessa Pella	40.81	22.06	Publication	2019	Kazilas et al. 2021
Greece	Patra Achaea	38.26	21.74	Publication	2019	Kazilas et al. 2021
Greece	Asprovalta Thessaloniki	40.76	23.74	Publication	2019	Kazilas et al. 2021
Greece	Ioannina Ioannina	39.66	20.85	Publication	2019	Kazilas et al. 2021
Greece	Mt Paiko	40.95	22.34	Publication	2019	Kazilas et al. 2021
Greece	Kerasia Pella	40.87	21.96	Publication	2019	Kazilas et al. 2021
Greece	Prionia Mt Olympus	40.08	22.41	Publication	2019	Kazilas et al. 2021
Greece	Volos Magnesia	39.36	22.96	Publication	2016	Kazilas et al. 2021
Greece	Psychiko Attica	38.01	23.78	Publication	2015	Kazilas et al. 2021
Greece	Nea Politeia Larissa	39.62	22.42	Publication	2019	Kazilas et al. 2021
Greece	Kalamaria Thessaloniki	40.59	22.96	Publication	2018	Kazilas et al. 2021
Greece	Trikala Trikala	39.56	21.76	Publication	2019	Kazilas et al. 2021
Greece	Ioannina Ioannina	39.66	20.85	Publication	2019	Kazilas et al. 2021
Greece	Edessa Pella	40.8	22.06	Publication	2019	Kazilas et al. 2021
Greece	Pyrgos Ileia	37.67	21.44	Publication	2018	Kazilas et al. 2021
Greece	Mt Olympus	40.14	22.43	Publication	2017	Kazilas et al. 2021
Greece	Mt Olympus	40.09	22.43	Publication	2019	Kazilas et al. 2021
Greece	Mt Vermio	40.56	22.03	Publication	2017	Kazilas et al. 2021
Greece	Prionia Mt Olympus	40.08	22.41	Publication	2016	Kazilas et al. 2021
Greece	Halandri Attica	38.02	23.81	Publication	2015	Kazilas et al. 2021
Greece	Thisio Attica	37.98	23.72	Publication	2016	Kazilas et al. 2021
Greece	Thisio Attica	37.98	23.72	Publication	2015	Kazilas et al. 2021
Greece	Agia Paraskevi Attica	38.02	23.83	Publication	2019	Kazilas et al. 2021
Greece	Kifissia Attica	38.08	23.81	Publication	2019	Kazilas et al. 2021
Greece	Arapis Canyon Mt Olympus	40.15	22.42	Publication	2019	Kazilas et al. 2021
Greece	Kastania Imathia	40.41	22.12	Publication	2018	Kazilas et al. 2021
Greece	Porto Rafti Attica	37.91	24.02	Publication	2016	Kazilas et al. 2021
Greece	Livadochori Serres	41.03	23.36	Publication	2017	Kazilas et al. 2021
Greece	Kornofolia Soufliou Evros	41.16	26.3	Publication	2017	Kazilas et al. 2021
Greece	Porto Rafti Attica	37.86	24.03	Publication	2017	Kazilas et al. 2021
Greece	Perivolaki Mt Olympus	40.09	22.42	Publication	2018	Kazilas et al. 2021
Greece	Prionia-Enipeas Mt Olympus	40.09	22.42	Publication	2018	Kazilas et al. 2021
Greece	Xerolaki Mt Olympus	40.14	22.33	Publication	2019	Kazilas et al. 2021
Greece	Xerolaki Mt Olympus	40.14	22.33	Publication	2019	Kazilas et al. 2021
Greece	Xerolaki Mt Olympus	40.09	22.31	Publication	2019	Kazilas et al. 2021
Greece	Edessa Pella	40.8	22.04	Publication	2019	Kazilas et al. 2021
Greece	Krevatia Mt Olympus	40.15	22.36	Publication	2018	Kazilas et al. 2021
Greece	Vythos Mt Olympus	40.1	22.49	Publication	2019	Kazilas et al. 2021
Greece	Papa Rema Mt Olympus	40.14	22.37	Publication	2019	Kazilas et al. 2021
Greece	Xerolaki Mt Olympus	40.14	22.33	Publication	2019	Kazilas et al. 2021
Greece	Mt Hymettus Attica	37.9	23.79	Publication	2020	Kazilas et al. 2021
Greece	Portaria Magnesia	39.39	23	Publication	2015	Kazilas et al. 2021
Greece	Glyfada Attica	37.88	23.75	Publication	2020	Kazilas et al. 2021
Greece	Palaioxari Fokida	38.49	22.03	Publication	2018	Kazilas et al. 2021
Greece	Litochoro Pieria	40.11	22.5	Publication	2020	Kazilas et al. 2021
Greece	Nea Makri Attica	38.08	23.97	Publication	2020	Kazilas et al. 2021
Greece	Taxiarches Drama	41.23	24.19	Publication	2015	Kazilas et al. 2021
Greece	Pyrgos Ileia	37.67	21.44	Publication	2019	Kazilas et al. 2021
Hungary	Sopron	47.68	16.57	Publication	2011	Sáfián & Horváth 2011
Hungary	Debrecen	47.53	21.63	Google Maps	2015	Nagy et al. 2017
Hungary	Hajdúnánás	47.84	21.42	Google Maps	2016	Nagy et al. 2017
Hungary	Nyiregyhaza	47.95	21.72	Google Maps	2016	Nagy et al. 2017
Iran	Namakabrud, Mazandaran	#VALUE!	51.3	Publication	2016	Ahangaran 2016
Ireland	Ireland	53.14	-7.69	Google Maps	2008	Mitchell 2009, Bella 2013
Ireland	Tramore	52.16	-7.15	Google Maps	2017	Plant et al. 2019
Ireland	Antrim	54.72	-6.21	Google Maps	2018	Plant et al. 2019
Ireland	Bangor	54.65	-5.67	Google Maps	2018	Plant et al. 2019
Ireland	Newtown	52.88	-8.29	Google Maps	2018	Plant et al. 2019
Ireland	Williamstown, Dublin	53.68	-8.58	Google Maps	2018	Plant et al. 2019
Italy	Lombardia	45.48	9.85	Google Maps	2010	Bella 2013
Italy	Veneto	45.44	12.32	Google Maps	2010	Bella 2013
Italy	Emilia Romagna	44.6	11.22	Google Maps	2012	Bella 2013
Italy	Friuli Venezia Giulia	46.23	13.1	Google Maps	2012	Bella 2013
Italy	Marche	43.51	12.99	Google Maps	2012	Bella 2013
Italy	Padova	45.41	11.88	Google Maps	2012	Bella 2013
Italy	Tuscany	43.77	11.25	Google Maps	2012	Bella 2013
Italy	Vicenza	45.55	11.54	Google Maps	2012	Bella 2013
Italy	Catania	37.54	15.12	Publication	2013	Bella 2013
Italy	Sicily	37.55	15.14	Publication	2013	Bella 2013
Kosovo	Veriq	42.75	20.55	Publication	2017	Geci & Ibrahimi 2018
Liechtenstein	Liechtenstein	47.17	9.56	Google Maps	2010	Slamka 2010
Luxembourg	Wasserbillig	49.71	6.5	Google Maps	2015	Hellers & Christian 2016
Macedonia	Skopje	42	21.43	Google Maps	2014	Načeski et al. 2018 (I. Papazova-Anakieva pers. comm.)
Malta	Zurrieq	35.82	14.48	Google Maps	2018	Agius 2018
Montenegro	Bar	42.09	19.09	Google Maps	2014	Hrnčić et al. 2017
Montenegro	Herceg Novi	42.46	18.53	Google Maps	2014	Hrnčić et al. 2017
Montenegro	Kotor	42.42	18.77	Google Maps	2014	Hrnčić et al. 2017
Montenegro	Podgorica	42.43	19.26	Google Maps	2014	Hrnčić et al. 2017
Montenegro	Tivat	42.44	18.71	Google Maps	2014	Hrnčić et al. 2017
Montenegro	Ulcinj	41.93	19.21	Google Maps	2014	Hrnčić et al. 2017
Netherlands	Boskoop	52.07	4.66	Google Maps	2007	Van der Straten & Muus 2010
Netherlands	Glessen	51.79	5.03	Google Maps	2007	Van der Straten & Muus 2010, Muus et al. 2009
Netherlands	Sleeuwijk	51.81	4.95	Google Maps	2007	Van der Straten & Muus 2010
Netherlands	Veen	51.78	5.11	Google Maps	2008	Van der Straten & Muus 2010
Netherlands	Denekamp	52.38	7.01	Google Maps	2009	Van der Straten & Muus 2010
Poland	Wrocław	51.13	16.88	Google Maps	2012	Blaik et al. 2016
Poland	Dobra	49.72	20.25	Google Maps	2015	Blaik et al. 2016
Poland	Opolskie voivodship	50.8	17.94	Google Maps	2015	Blaik et al. 2016
Poland	Suchy Bór	50.65	18.04	Google Maps	2015	Blaik et al. 2016
Portugal	Caminha, Vila Nova de Cerveira	41.88	-8.84	Google Maps	2016	Vieira 2020
Portugal	Ponte de Lima	41.76	-8.58	Google Maps	2016	Vieira 2020
Portugal	Santo Tirso	41.34	-8.47	Google Maps	2016	Vieira 2020
Portugal	Sintra	38.8	-9.38	Google Maps	2018	Vieira 2020
Portugal	Ponta Delgada, São Miguel Island	37.75	-25.66	Publication	2019	Vieira 2020
Portugal	Ponta Delgada, São Miguel Island	37.75	-25.66	Publication	2019	Vieira 2020
Portugal	São Miguel island	37.78	-25.5	Google Maps	2019	Vieira 2020
Romania	Bucharest	44.49	26.04	Publication	2011	Székely et al. 2011
Romania	Cișmigiu Gardens, Bucharest	44.44	26.09	Google Maps	2012	Ciceoi et al. 2017
Romania	Gradina Maicii Domnului Park, Miercurea Ciuc	46.38	25.83	Google Maps	2012	Ciceoi et al. 2017
Romania	Herăstrău Lake, Bucharest	44.48	26.08	Google Maps	2012	Ciceoi et al. 2017
Romania	Kiseleff	44.63	22.67	Google Maps	2012	Ciceoi et al. 2017
Romania	University of Agriculture and Veterinary Medicine	44.47	26.07	Google Maps	2012	Ciceoi et al. 2017
Romania	Cluj-Napoca	46.77	23.58	Publication	2014	Hulujan et al. 2021
Romania	Ciucea	46.97	22.82	Publication	2014	Hulujan et al. 2021
Romania	Gherla	47.02	23.88	Publication	2014	Hulujan et al. 2021
Romania	Dej	47.14	23.87	Publication	2014	Hulujan et al. 2021
Romania	Bucharest	44.43	26.1	Google Maps	2019	Balacenoiu et al. 2020
Scotland	Dalgety Bay, Newburgh	56.03	-3.35	Google Maps	2018	Plant et al. 2019
Serbia	Belgrade	44.81	20.46	Google Maps	2014	Vajgand 2016
Serbia	Čelarevo	45.27	19.53	Google Maps	2014	Vajgand 2016
Slovakia	Turňa nad Bodvou	48.6	20.88	Publication	2012	Bakay & Kollar 2018
Slovakia	Bratislava	48.14	17.1	Publication	2012	Bakay & Kollar 2018
Slovakia	Bratislava, Mlynská dolina	48.15	17.11	Google Maps	2012	Pastorális 2013
Slovakia	Karlova Ves	48.16	17.05	Google Maps	2013	Bakay & Kollar 2018
Slovakia	Lovinobaňa	48.44	19.59	Google Maps	2013	Bakay & Kollar 2018
Slovakia	Bernolákovo	48.2	17.3	Google Maps	2014	Bakay & Kollar 2018
Slovakia	Chorvátsky Grob	48.23	17.29	Google Maps	2014	Bakay & Kollar 2018
Slovakia	Kalinkovo	48.06	17.25	Google Maps	2014	Bakay & Kollar 2018
Slovakia	Malinovo	48.16	17.3	Google Maps	2014	Bakay & Kollar 2018
Slovakia	Miloslavov	48.1	17.3	Google Maps	2014	Bakay & Kollar 2018
Slovakia	Podunajské Biskupice	48.13	17.21	Google Maps	2014	Bakay & Kollar 2018
Slovakia	Rusovce	48.06	17.15	Google Maps	2014	Bakay & Kollar 2018
Slovakia	Šamorín	48.03	17.31	Google Maps	2014	Bakay & Kollar 2018
Slovakia	Senica	48.68	17.36	Google Maps	2014	Bakay & Kollar 2018
Slovakia	Šenkvice	48.3	17.35	Google Maps	2014	Bakay & Kollar 2018
Slovakia	Skalica	48.84	17.23	Google Maps	2014	Bakay & Kollar 2018
Slovakia	Záhorská Bystrica	48.24	17.04	Google Maps	2014	Bakay & Kollar 2018
Slovakia	Zvolen	48.58	19.14	Google Maps	2014	Bakay & Kollar 2018
Slovakia	Čebovce	48.18	19.23	Google Maps	2015	Bakay & Kollar 2018
Slovakia	Kamenica nad Hronom	47.83	18.72	Google Maps	2015	Bakay & Kollar 2018
Slovakia	Kosihovce	48.18	19.2	Google Maps	2015	Bakay & Kollar 2018
Slovakia	Malé Leváre	48.5	16.97	Google Maps	2015	Bakay & Kollar 2018
Slovakia	Modra	48.33	17.31	Google Maps	2015	Bakay & Kollar 2018
Slovakia	Nitrianske Sučany	48.73	18.47	Google Maps	2015	Bakay & Kollar 2018
Slovakia	Palárikovo	48.04	18.07	Google Maps	2015	Bakay & Kollar 2018
Slovakia	Partizánske	48.63	18.38	Google Maps	2015	Bakay & Kollar 2018
Slovakia	Sokolovce	48.54	17.84	Google Maps	2015	Bakay & Kollar 2018
Slovakia	Trebejov	48.84	21.22	Google Maps	2015	Bakay & Kollar 2018
Slovakia	Trnava	48.37	17.58	Google Maps	2015	Bakay & Kollar 2018
Slovakia	Tvrdošovce	48.1	18.07	Google Maps	2015	Bakay & Kollar 2018
Slovakia	Veľká Ves	48.38	19.68	Google Maps	2015	Bakay & Kollar 2018
Slovenia	Križevci pri Ljutomeru	46.55	16.14	Publication	2011	Seljak 2012, Safian & Horvath 2011 (Matjaž Jež pers. comm.)
Spain	Galicia, Cantabria, Cataluna	42.58	-8.13	Google Maps	2014	Perez & Guillem 2019
Spain	Tomiño, Pontevedra	41.99	-8.74	Google Maps	2014	Pérez-Otero et al. 2015
Spain	Asturia	43.36	-5.86	Google Maps	2016	Perez & Guillem 2019
Spain	Barcelona	41.39	2.17	Google Maps	2016	Perez & Guillem 2019
Spain	Girona	41.98	2.82	Google Maps	2016	Perez & Guillem 2019
Spain	Alicante	38.35	-0.49	Google Maps	2017	Perez & Guillem 2019
Spain	Pedreguer	38.79	0.03	Google Maps	2017	Perez & Guillem 2019
Spain	Madrid	40.41	-3.69	Publication	2018	Gómez-Undiano et al. 2018
Spain	Madrid	40.42	-3.7	Google Maps	2018	Perez & Guillem 2019
Switzerland	Basel	47.56	7.59	Google Maps	2007	Slamka 2010, Leuthardt et al. 2010
Turkey	Istanbul	41.01	28.98	Google Maps	2011	Hizal et al. 2012
Turkey	Sarıyer, İstanbul	41.16	29.05	Google Maps	2011	Hizal et al. 2012
Turkey	Düzce	40.84	31.16	Google Maps	2015	Öztürk et al. 2016 (from Akinci & Kurdoglu 2019)
Turkey	Kozludere	36.81	36.31	Publication	2020	Ak et al. 2021
Turkey	Artvin	41.18	41.82	Google Maps	2017	Toper-Kaygın et al. 2018 (from Akinci & Kurdoglu 2019)
Wales	Bristol	51.45	-2.59	Google Maps	2010	Plant et al. 2019
Wales	Llandudno	53.32	-3.83	Google Maps	2015	Plant et al. 2019
Wales	Pwllheli	52.89	-4.42	Google Maps	2015	Plant et al. 2019
Wales	Ruthin	53.11	-3.31	Google Maps	2015	Plant et al. 2019
Wales	Wrexham	53.04	-2.99	Google Maps	2015	Plant et al. 2019
Wales	Cardiff	51.48	-3.18	Google Maps	2018	Plant et al. 2019

## Sheet: GBIF_InvasiveDist_EuropeAsia
occurrenceID	year	continent	countryCode	stateProvince	level1Name	level2Name	level3Name	Latitude	Longitude	coordinateUncertaintyInMeters	Validation
https://www.inaturalist.org/observations/169183678	2023	EUROPE	AL	Elbasan	Elbasan	Librazhdit	Qukës	41.13	20.48	3
https://www.inaturalist.org/observations/169171894	2023	EUROPE	AL	Elbasan	Elbasan	Librazhdit	Qukës	41.13	20.48	3
https://www.inaturalist.org/observations/169168425	2023	EUROPE	AL	Elbasan	Elbasan	Librazhdit	Qukës	41.13	20.48	3
https://www.inaturalist.org/observations/170657385	2023	EUROPE	AL	Kukës	Kukës	Tropojës	Margegaj	42.45	19.89	3
https://www.inaturalist.org/observations/171560777	2023	EUROPE	AL	Elbasan	Elbasan	Elbasanit	Elbasan	41.11	20.08	5
https://www.inaturalist.org/observations/168678484	2023	EUROPE	AL	Elbasan	Elbasan	Librazhdit	Hotolisht	41.18	20.44	5
https://www.inaturalist.org/observations/168619955	2023	EUROPE	AL	Elbasan	Elbasan	Librazhdit	Librazhd	41.18	20.31	9
https://observation.org/observation/250713962	2022	EUROPE	AL		Shkodër	Malësi e Madhe	Koplik	42.21	19.43	9
https://www.inaturalist.org/observations/172655105	2023	EUROPE	AL	Durrës	Durrës	Durrësit	Durrës	41.32	19.46	15
https://observation.org/observation/280978952	2023	EUROPE	AL		Korçë	Pogradecit	Hudenisht	40.97	20.64	16
https://www.inaturalist.org/observations/168041135	2023	EUROPE	AL	Elbasan	Elbasan	Librazhdit	Librazhd	41.18	20.31	20
https://observation.org/observation/286270337	2023	EUROPE	AL		Gjirokastër	Gjirokastrës	Gjirokastër	40.07	20.14	24
https://www.inaturalist.org/observations/49818200	2020	EUROPE	AL	Dibër	Dibër	Matit	Ulëz	41.68	19.85	31
https://www.inaturalist.org/observations/167955018	2023	EUROPE	AL	Tiranë	Tiranë	Kavajës	Golem	41.23	19.52	32
https://www.inaturalist.org/observations/171096335	2023	EUROPE	AL	Durrës	Durrës	Durrësit	Durrës	41.32	19.49	32
https://www.inaturalist.org/observations/124519903	2022	EUROPE	AL	Durrës	Durrës	Durrësit	Durrës	41.32	19.43	32
https://www.inaturalist.org/observations/171921685	2023	EUROPE	AL	Durrës	Durrës	Durrësit	Durrës	41.31	19.44	42
https://www.inaturalist.org/observations/179038835	2023	EUROPE	AL	Tiranë	Tiranë	Kavajës	Luz i Vogël	41.12	19.57	65
https://www.inaturalist.org/observations/172524625	2023	EUROPE	AL	Durrës	Durrës	Durrësit	Durrës	41.32	19.45	92
https://www.inaturalist.org/observations/148970234	2022	EUROPE	AL	Tiranë	Tiranë	Tiranës	Tiranë	41.32	19.83	101
https://www.inaturalist.org/observations/12244874	2018	EUROPE	AL	Fier	Fier	Fierit	Fier	40.73	19.56	142
https://observation.org/observation/250713898	2022	EUROPE	AL		Shkodër	Malësi e Madhe	Koplik	42.21	19.43	442
https://www.inaturalist.org/observations/170087901	2023	EUROPE	AL	Dibër	Dibër	Bulqizës	Steblevë	41.32	20.43	862
https://www.inaturalist.org/observations/187278573	2023	EUROPE	AL	Vlorë	Vlorë	Vlorës	Vlorë	40.47	19.48	1356
https://www.inaturalist.org/observations/172382406	2023	EUROPE	AL	Vlorë	Vlorë	Sarandës	Lukovë	39.93	20	33725
https://www.inaturalist.org/observations/54612471	2020	EUROPE	AL	Durrës	Durrës	Durrësit	Durrës	41.31	19.44
https://www.inaturalist.org/observations/139718258	2022	EUROPE	AL	Durrës	Durrës	Durrësit	Durrës	41.32	19.49
https://www.inaturalist.org/observations/170178835	2023	EUROPE	AL	Durrës	Durrës	Durrësit	Durrës	41.32	19.49
https://www.inaturalist.org/observations/166579044	2023	EUROPE	AL	Durrës	Durrës	Krujës	Krujë	41.51	19.79
https://www.inaturalist.org/observations/179810127	2023	EUROPE	AT	Steiermark	Steiermark	Graz-Umgebung	Premstätten	46.95	15.4	1
https://www.inaturalist.org/observations/185732788	2023	EUROPE	AT	Steiermark	Steiermark	Graz Stadt	Graz	47.08	15.48	1
https://observation.org/observation/284311834	2023	EUROPE	AT		Tirol	Innsbruck Land	Kematen in Tirol	47.25	11.27	1
https://observation.org/observation/285877902	2023	EUROPE	AT		Wien	Wien Stadt	Wien	48.21	16.22	1
https://www.inaturalist.org/observations/59872569	2020	EUROPE	AT	Oberösterreich	Oberösterreich	Linz Stadt	Linz	48.32	14.26	1
https://www.inaturalist.org/observations/83918450	2021	EUROPE	AT	Steiermark	Steiermark	Südoststeiermark	Gnas	46.87	15.86	2
https://www.inaturalist.org/observations/87284903	2021	EUROPE	AT	Steiermark	Steiermark	Südoststeiermark	Gnas	46.87	15.86	2
https://www.inaturalist.org/observations/84565683	2021	EUROPE	AT	Steiermark	Steiermark	Südoststeiermark	Gnas	46.87	15.86	2
https://www.inaturalist.org/observations/84951601	2019	EUROPE	AT	Steiermark	Steiermark	Südoststeiermark	Gnas	46.87	15.86	2
https://www.inaturalist.org/observations/84305496	2019	EUROPE	AT	Steiermark	Steiermark	Südoststeiermark	Gnas	46.87	15.86	2
https://www.inaturalist.org/observations/88024640	2020	EUROPE	AT	Steiermark	Steiermark	Südoststeiermark	Gnas	46.87	15.86	2
https://www.inaturalist.org/observations/89876515	2020	EUROPE	AT	Steiermark	Steiermark	Südoststeiermark	Gnas	46.87	15.86	2
https://www.inaturalist.org/observations/77735954	2017	EUROPE	AT	Steiermark	Steiermark	Südoststeiermark	Gnas	46.87	15.86	2
https://www.inaturalist.org/observations/89486216	2020	EUROPE	AT	Steiermark	Steiermark	Südoststeiermark	Gnas	46.87	15.86	2
https://www.inaturalist.org/observations/89208511	2020	EUROPE	AT	Steiermark	Steiermark	Südoststeiermark	Gnas	46.87	15.86	2
https://www.inaturalist.org/observations/89080399	2020	EUROPE	AT	Steiermark	Steiermark	Südoststeiermark	Gnas	46.87	15.86	2
https://www.inaturalist.org/observations/79120900	2017	EUROPE	AT	Steiermark	Steiermark	Südoststeiermark	Gnas	46.87	15.86	2
https://www.inaturalist.org/observations/88025650	2020	EUROPE	AT	Steiermark	Steiermark	Südoststeiermark	Gnas	46.87	15.86	2
https://www.inaturalist.org/observations/89799885	2020	EUROPE	AT	Steiermark	Steiermark	Südoststeiermark	Gnas	46.87	15.86	2
https://www.inaturalist.org/observations/89758901	2020	EUROPE	AT	Steiermark	Steiermark	Südoststeiermark	Gnas	46.87	15.86	2
https://www.inaturalist.org/observations/89676192	2020	EUROPE	AT	Steiermark	Steiermark	Südoststeiermark	Gnas	46.87	15.86	2
https://www.inaturalist.org/observations/82885860	2018	EUROPE	AT	Steiermark	Steiermark	Südoststeiermark	Gnas	46.87	15.86	2
https://www.inaturalist.org/observations/81460073	2018	EUROPE	AT	Steiermark	Steiermark	Südoststeiermark	Gnas	46.87	15.86	2
https://www.inaturalist.org/observations/79138271	2017	EUROPE	AT	Steiermark	Steiermark	Südoststeiermark	Gnas	46.87	15.86	2
https://www.inaturalist.org/observations/83056489	2018	EUROPE	AT	Steiermark	Steiermark	Südoststeiermark	Gnas	46.87	15.86	2
https://www.inaturalist.org/observations/82966031	2018	EUROPE	AT	Steiermark	Steiermark	Südoststeiermark	Gnas	46.87	15.86	2
https://www.inaturalist.org/observations/89622500	2020	EUROPE	AT	Steiermark	Steiermark	Südoststeiermark	Gnas	46.87	15.86	2
https://www.inaturalist.org/observations/88925145	2020	EUROPE	AT	Steiermark	Steiermark	Südoststeiermark	Gnas	46.87	15.86	2
https://www.inaturalist.org/observations/81546676	2018	EUROPE	AT	Steiermark	Steiermark	Südoststeiermark	Gnas	46.87	15.86	2
https://www.inaturalist.org/observations/85202505	2019	EUROPE	AT	Steiermark	Steiermark	Südoststeiermark	Gnas	46.87	15.86	2
https://www.inaturalist.org/observations/79325398	2017	EUROPE	AT	Steiermark	Steiermark	Südoststeiermark	Gnas	46.87	15.86	2
https://www.inaturalist.org/observations/78857974	2017	EUROPE	AT	Steiermark	Steiermark	Südoststeiermark	Gnas	46.87	15.86	2
https://www.inaturalist.org/observations/84637643	2019	EUROPE	AT	Steiermark	Steiermark	Südoststeiermark	Gnas	46.87	15.86	2
https://www.inaturalist.org/observations/79133882	2017	EUROPE	AT	Steiermark	Steiermark	Südoststeiermark	Gnas	46.87	15.86	2
https://www.inaturalist.org/observations/78635694	2017	EUROPE	AT	Steiermark	Steiermark	Südoststeiermark	Gnas	46.87	15.86	2
https://www.inaturalist.org/observations/87841136	2020	EUROPE	AT	Steiermark	Steiermark	Südoststeiermark	Gnas	46.87	15.86	2
https://www.inaturalist.org/observations/88602737	2020	EUROPE	AT	Steiermark	Steiermark	Südoststeiermark	Gnas	46.87	15.86	2
https://www.inaturalist.org/observations/88183905	2020	EUROPE	AT	Steiermark	Steiermark	Südoststeiermark	Gnas	46.87	15.86	2
https://www.inaturalist.org/observations/91249119	2021	EUROPE	AT	Steiermark	Steiermark	Südoststeiermark	Gnas	46.87	15.86	2
https://www.inaturalist.org/observations/89672906	2020	EUROPE	AT	Steiermark	Steiermark	Südoststeiermark	Gnas	46.87	15.86	2
https://www.inaturalist.org/observations/78857983	2017	EUROPE	AT	Steiermark	Steiermark	Südoststeiermark	Gnas	46.87	15.86	2
https://www.inaturalist.org/observations/89478620	2020	EUROPE	AT	Steiermark	Steiermark	Südoststeiermark	Gnas	46.87	15.86	2
https://www.inaturalist.org/observations/81370441	2018	EUROPE	AT	Steiermark	Steiermark	Südoststeiermark	Gnas	46.87	15.86	2
https://www.inaturalist.org/observations/82313954	2018	EUROPE	AT	Steiermark	Steiermark	Südoststeiermark	Gnas	46.87	15.86	2
https://www.inaturalist.org/observations/131622786	2022	EUROPE	AT	Steiermark	Steiermark	Leibnitz	Allerheiligen bei Wildon	46.92	15.58	2
https://www.inaturalist.org/observations/181731368	2023	EUROPE	AT	Steiermark	Steiermark	Graz-Umgebung	Premstätten	46.97	15.39	2
https://www.inaturalist.org/observations/167954616	2023	EUROPE	AT	Steiermark	Steiermark	Graz-Umgebung	Gratkorn	47.13	15.35	2
https://www.inaturalist.org/observations/128128036	2022	EUROPE	AT	Tirol	Tirol	Imst	Jerzens	47.16	10.74	2
https://www.inaturalist.org/observations/173993905	2023	EUROPE	AT	Tirol	Tirol	Imst	Jerzens	47.16	10.74	2
https://www.inaturalist.org/observations/173996387	2023	EUROPE	AT	Tirol	Tirol	Imst	Jerzens	47.16	10.74	2
https://observation.org/observation/273325859	2023	EUROPE	AT		Salzburg	Salzburg Stadt	Salzburg	47.83	13.03	2
https://www.inaturalist.org/observations/120316666	2022	EUROPE	AT	Burgenland	Burgenland	Neusiedl am See	Neusiedl am See	47.94	16.86	2
https://www.inaturalist.org/observations/127643737	2022	EUROPE	AT	Niederösterreich	Niederösterreich	Baden	Traiskirchen	48	16.27	2
https://www.inaturalist.org/observations/91393046	2021	EUROPE	AT	Niederösterreich	Niederösterreich	Baden	Traiskirchen	48	16.27	2
https://www.inaturalist.org/observations/101003988	2021	EUROPE	AT	Niederösterreich	Niederösterreich	Mödling	Laxenburg	48.07	16.36	2
https://www.inaturalist.org/observations/101837145	2021	EUROPE	AT	Niederösterreich	Niederösterreich	Mödling	Laxenburg	48.07	16.36	2
https://www.inaturalist.org/observations/101103378	2021	EUROPE	AT	Niederösterreich	Niederösterreich	Mödling	Laxenburg	48.07	16.36	2
https://www.inaturalist.org/observations/101106116	2021	EUROPE	AT	Niederösterreich	Niederösterreich	Mödling	Laxenburg	48.07	16.36	2
https://www.inaturalist.org/observations/100785689	2021	EUROPE	AT	Niederösterreich	Niederösterreich	Mödling	Laxenburg	48.07	16.36	2
https://www.inaturalist.org/observations/139223974	2022	EUROPE	AT	Wien	Wien	Wien Stadt	Wien	48.21	16.35	2
https://www.inaturalist.org/observations/68237530	2017	EUROPE	AT	Niederösterreich	Niederösterreich	Melk	Leiben	48.23	15.26	2
https://www.inaturalist.org/observations/167393251	2023	EUROPE	AT	Oberösterreich	Oberösterreich	Grieskirchen	Wendling	48.25	13.67	2
https://observation.org/observation/251931384	2022	EUROPE	AT		Kärnten	Villach Land	Arnoldstein	46.55	13.79	3
https://observation.org/observation/252181332	2022	EUROPE	AT		Kärnten	Villach Stadt	Villach	46.57	13.76	3
https://observation.org/observation/253304899	2022	EUROPE	AT		Kärnten	Villach Stadt	Villach	46.58	13.84	3
https://www.inaturalist.org/observations/87247815	2021	EUROPE	AT	Kärnten	Kärnten	Feldkirchen	Ossiach	46.68	13.98	3
https://observation.org/observation/249459606	2022	EUROPE	AT		Kärnten	Villach Land	Feld am See	46.76	13.75	3
https://www.inaturalist.org/observations/189117458	2023	EUROPE	AT	Kärnten	Kärnten	Spittal an der Drau	Lurnfeld	46.85	13.38	3
https://www.inaturalist.org/observations/179638003	2023	EUROPE	AT	Steiermark	Steiermark	Graz Stadt	Graz	47.07	15.43	3
https://www.inaturalist.org/observations/175351542	2023	EUROPE	AT	Steiermark	Steiermark	Hartberg-Fürstenfeld	Sanktbenberg	47.22	15.81	3
https://www.inaturalist.org/observations/186566606	2023	EUROPE	AT	Steiermark	Steiermark	Bruck-Mürzzuschlag	Kindberg	47.51	15.44	3
https://observation.org/observation/219810530	2021	EUROPE	AT		Salzburg	Salzburg Stadt	Salzburg	47.79	13.04	3
https://observation.org/observation/257331503	2022	EUROPE	AT		Salzburg	Salzburg-Umgebung	Koppl	47.81	13.16	3
https://observation.org/observation/259013097	2022	EUROPE	AT		Salzburg	Salzburg-Umgebung	Koppl	47.81	13.16	3
https://observation.org/observation/257331560	2022	EUROPE	AT		Salzburg	Salzburg-Umgebung	Mattsee	47.97	13.1	3
https://observation.org/observation/259013152	2022	EUROPE	AT		Salzburg	Salzburg-Umgebung	Mattsee	47.97	13.1	3
https://observation.org/observation/280641402	2023	EUROPE	AT		Salzburg	Salzburg-Umgebung	Mattsee	47.97	13.1	3
https://observation.org/observation/257331555	2022	EUROPE	AT		Salzburg	Salzburg-Umgebung	Mattsee	47.97	13.1	3
https://observation.org/observation/254322846	2022	EUROPE	AT		Salzburg	Salzburg-Umgebung	Mattsee	47.97	13.1	3
https://observation.org/observation/254322901	2022	EUROPE	AT		Salzburg	Salzburg-Umgebung	Mattsee	47.97	13.1	3
https://observation.org/observation/254322877	2022	EUROPE	AT		Salzburg	Salzburg-Umgebung	Mattsee	47.97	13.1	3
https://observation.org/observation/257331564	2022	EUROPE	AT		Salzburg	Salzburg-Umgebung	Mattsee	47.97	13.1	3
https://observation.org/observation/223689949	2021	EUROPE	AT		Oberösterreich	Braunau am Inn	Ostermiething	48.05	12.86	3
https://www.inaturalist.org/observations/100079517	2021	EUROPE	AT	Niederösterreich	Niederösterreich	Mödling	Laxenburg	48.07	16.36	3
https://www.inaturalist.org/observations/100079410	2021	EUROPE	AT	Niederösterreich	Niederösterreich	Mödling	Laxenburg	48.07	16.36	3
https://www.inaturalist.org/observations/100079339	2021	EUROPE	AT	Niederösterreich	Niederösterreich	Mödling	Laxenburg	48.07	16.36	3
https://www.inaturalist.org/observations/99961428	2021	EUROPE	AT	Niederösterreich	Niederösterreich	Mödling	Laxenburg	48.07	16.36	3
https://www.inaturalist.org/observations/99961740	2021	EUROPE	AT	Niederösterreich	Niederösterreich	Mödling	Laxenburg	48.07	16.36	3
https://www.inaturalist.org/observations/128466380	2022	EUROPE	AT	Wien	Wien	Wien Stadt	Wien	48.23	16.35	3
https://www.inaturalist.org/observations/133792290	2022	EUROPE	AT	Niederösterreich	Niederösterreich	Melk	Melk	48.23	15.33	3
https://www.inaturalist.org/observations/188819974	2023	EUROPE	AT	Niederösterreich	Niederösterreich	Melk	Yspertal	48.28	15.06	3
https://www.inaturalist.org/observations/132123878	2022	EUROPE	AT	Niederösterreich	Niederösterreich	Tulln	Klosterneuburg	48.3	16.33	3
https://www.inaturalist.org/observations/132123842	2022	EUROPE	AT	Niederösterreich	Niederösterreich	Tulln	Klosterneuburg	48.3	16.33	3
https://www.inaturalist.org/observations/181327238	2023	EUROPE	AT	Niederösterreich	Niederösterreich	Mistelbach	Poysdorf	48.66	16.59	3
https://www.inaturalist.org/observations/174363329	2023	EUROPE	AT	Kärnten	Kärnten	Villach Land	Velden am Wörther See	46.64	14.05	4
https://www.inaturalist.org/observations/52695465	2020	EUROPE	AT	Steiermark	Steiermark	Leibnitz	Leutschach an der Weinstraße	46.65	15.52	4
https://www.inaturalist.org/observations/53943553	2020	EUROPE	AT	Steiermark	Steiermark	Leibnitz	Leutschach an der Weinstraße	46.65	15.52	4
https://www.inaturalist.org/observations/60748669	2020	EUROPE	AT	Steiermark	Steiermark	Leibnitz	Leutschach an der Weinstraße	46.66	15.52	4
https://www.inaturalist.org/observations/110142046	2021	EUROPE	AT	Steiermark	Steiermark	Leibnitz	Leutschach an der Weinstraße	46.66	15.52	4
https://www.inaturalist.org/observations/92106521	2021	EUROPE	AT	Steiermark	Steiermark	Leibnitz	Leutschach an der Weinstraße	46.66	15.52	4
https://www.inaturalist.org/observations/186606295	2023	EUROPE	AT	Steiermark	Steiermark	Leibnitz	Leutschach an der Weinstraße	46.66	15.52	4
https://www.inaturalist.org/observations/155734564	2023	EUROPE	AT	Kärnten	Kärnten	Villach Land	Ferndorf	46.73	13.64	4
https://www.inaturalist.org/observations/16236666	2018	EUROPE	AT	Kärnten	Kärnten	Spittal an der Drau	Millstatt am See	46.79	13.63	4
https://www.inaturalist.org/observations/126409142	2022	EUROPE	AT	Kärnten	Kärnten	Feldkirchen	Reichenau	46.86	13.92	4
https://www.inaturalist.org/observations/85323561	2019	EUROPE	AT	Steiermark	Steiermark	Südoststeiermark	Gnas	46.87	15.86	4
https://www.inaturalist.org/observations/89747501	2020	EUROPE	AT	Steiermark	Steiermark	Südoststeiermark	Gnas	46.87	15.86	4
https://www.inaturalist.org/observations/182983204	2023	EUROPE	AT	Steiermark	Steiermark	Leibnitz	Allerheiligen bei Wildon	46.92	15.58	4
https://www.inaturalist.org/observations/127662604	2022	EUROPE	AT	Kärnten	Kärnten	Sankt Veit an der Glan	Friesach	46.95	14.4	4
https://www.inaturalist.org/observations/131876987	2022	EUROPE	AT	Steiermark	Steiermark	Graz Stadt	Graz	47.07	15.45	4
https://www.inaturalist.org/observations/157117150	2023	EUROPE	AT	Steiermark	Steiermark	Graz Stadt	Graz	47.1	15.4	4
https://www.inaturalist.org/observations/134615639	2022	EUROPE	AT	Steiermark	Steiermark	Graz Stadt	Graz	47.1	15.45	4
https://www.inaturalist.org/observations/187508241	2023	EUROPE	AT	Steiermark	Steiermark	Hartberg-Fürstenfeld	Wenigzell	47.43	15.79	4
https://www.inaturalist.org/observations/187508076	2023	EUROPE	AT	Steiermark	Steiermark	Hartberg-Fürstenfeld	Wenigzell	47.43	15.79	4
https://observation.org/observation/285156178	2023	EUROPE	AT		Steiermark	Liezen	Altaussee	47.63	13.76	4
https://www.inaturalist.org/observations/182044555	2023	EUROPE	AT	Salzburg	Salzburg	Hallein	Hallein	47.66	13.09	4
https://www.inaturalist.org/observations/95024432	2021	EUROPE	AT	Salzburg	Salzburg	Salzburg Stadt	Salzburg	47.79	13.07	4
https://www.inaturalist.org/observations/185936897	2023	EUROPE	AT	Salzburg	Salzburg	Salzburg Stadt	Salzburg	47.82	13.03	4
https://observation.org/observation/252598603	2022	EUROPE	AT		Salzburg	Salzburg Stadt	Salzburg	47.83	13.04	4
https://observation.org/observation/275483073	2023	EUROPE	AT		Salzburg	Salzburg-Umgebung	Plainfeld	47.84	13.16	4
https://www.inaturalist.org/observations/122209290	2022	EUROPE	AT	Burgenland	Burgenland	Neusiedl am See	Gols	47.89	16.92	4
https://www.inaturalist.org/observations/120010763	2022	EUROPE	AT	Burgenland	Burgenland	Neusiedl am See	Neusiedl am See	47.94	16.86	4
https://observation.org/observation/254322875	2022	EUROPE	AT		Salzburg	Salzburg-Umgebung	Mattsee	47.97	13.1	4
https://observation.org/observation/251851753	2022	EUROPE	AT		Oberösterreich	Gmunden	Laakirchen	47.98	13.84	4
https://observation.org/observation/252527488	2022	EUROPE	AT		Salzburg	Salzburg-Umgebung	Bürmoos	47.99	12.92	4
https://www.inaturalist.org/observations/182023899	2023	EUROPE	AT	Niederösterreich	Niederösterreich	Scheibbs	Scheibbs	48.02	15.16	4
https://www.inaturalist.org/observations/182023130	2023	EUROPE	AT	Niederösterreich	Niederösterreich	Scheibbs	Scheibbs	48.02	15.16	4
https://www.inaturalist.org/observations/100938655	2021	EUROPE	AT	Niederösterreich	Niederösterreich	Mödling	Laxenburg	48.07	16.36	4
https://www.inaturalist.org/observations/100938651	2021	EUROPE	AT	Niederösterreich	Niederösterreich	Mödling	Laxenburg	48.07	16.36	4
https://www.inaturalist.org/observations/100991392	2021	EUROPE	AT	Niederösterreich	Niederösterreich	Mödling	Laxenburg	48.07	16.36	4
https://www.inaturalist.org/observations/101003807	2021	EUROPE	AT	Niederösterreich	Niederösterreich	Mödling	Laxenburg	48.07	16.36	4
https://www.inaturalist.org/observations/101020253	2021	EUROPE	AT	Niederösterreich	Niederösterreich	Mödling	Laxenburg	48.07	16.36	4
https://www.inaturalist.org/observations/100412050	2021	EUROPE	AT	Niederösterreich	Niederösterreich	Mödling	Laxenburg	48.07	16.36	4
https://www.inaturalist.org/observations/100411982	2021	EUROPE	AT	Niederösterreich	Niederösterreich	Mödling	Laxenburg	48.07	16.36	4
https://www.inaturalist.org/observations/100412073	2021	EUROPE	AT	Niederösterreich	Niederösterreich	Mödling	Laxenburg	48.07	16.36	4
https://www.inaturalist.org/observations/101099864	2021	EUROPE	AT	Niederösterreich	Niederösterreich	Mödling	Laxenburg	48.07	16.36	4
https://www.inaturalist.org/observations/181461389	2023	EUROPE	AT	Niederösterreich	Niederösterreich	Mödling	Mödling	48.09	16.3	4
https://www.inaturalist.org/observations/161036963	2023	EUROPE	AT	Niederösterreich	Niederösterreich	Mödling	Brunn am Gebirge	48.11	16.28	4
https://www.inaturalist.org/observations/179358620	2023	EUROPE	AT	Niederösterreich	Niederösterreich	Mödling	Perchtoldsdorf	48.12	16.26	4
https://www.inaturalist.org/observations/64955026	2015	EUROPE	AT	Wien	Wien	Wien Stadt	Wien	48.14	16.24	4
https://www.inaturalist.org/observations/125357414	2022	EUROPE	AT	Wien	Wien	Wien Stadt	Wien	48.2	16.26	4
https://www.inaturalist.org/observations/66010937	2012	EUROPE	AT	Wien	Wien	Wien Stadt	Wien	48.2	16.25	4
https://www.inaturalist.org/observations/66010936	2012	EUROPE	AT	Wien	Wien	Wien Stadt	Wien	48.21	16.26	4
https://www.inaturalist.org/observations/59708797	2020	EUROPE	AT	Oberösterreich	Oberösterreich	Wels Land	Buchkirchen	48.23	14	4
https://www.inaturalist.org/observations/179806228	2023	EUROPE	AT	Wien	Wien	Wien Stadt	Wien	48.25	16.39	4
https://www.inaturalist.org/observations/59424620	2020	EUROPE	AT	Oberösterreich	Oberösterreich	Linz Stadt	Linz	48.32	14.26	4
https://www.inaturalist.org/observations/130573426	2022	EUROPE	AT	Niederösterreich	Niederösterreich	Korneuburg	Ernstbrunn	48.56	16.37	4
https://www.inaturalist.org/observations/123254600	2022	EUROPE	AT	Niederösterreich	Niederösterreich	Korneuburg	Ernstbrunn	48.56	16.37	4
https://observation.org/observation/253760044	2022	EUROPE	AT		Kärnten	Spittal an der Drau	Seeboden am Millstätter See	46.81	13.52	5
https://observation.org/observation/281433648	2023	EUROPE	AT		Kärnten	Spittal an der Drau	Seeboden am Millstätter See	46.82	13.51	5
https://observation.org/observation/210742158	2018	EUROPE	AT		Tirol	Lienz	Nußdorf-Debant	46.83	12.81	5
https://www.inaturalist.org/observations/133055447	2022	EUROPE	AT	Steiermark	Steiermark	Graz Stadt	Graz	47.07	15.45	5
https://observation.org/observation/255421632	2022	EUROPE	AT		Tirol	Landeck	Landeck	47.14	10.56	5
https://observation.org/observation/221471992	2021	EUROPE	AT		Tirol	Innsbruck Land	Axams	47.23	11.28	5
https://observation.org/observation/221727998	2021	EUROPE	AT		Tirol	Innsbruck Land	Axams	47.23	11.28	5
https://observation.org/observation/281290675	2023	EUROPE	AT		Tirol	Innsbruck Land	Götzens	47.25	11.34	5
https://www.inaturalist.org/observations/182042745	2023	EUROPE	AT	Steiermark	Steiermark	Murtal	Seckau	47.27	14.77	5
https://observation.org/observation/249136362	2022	EUROPE	AT		Salzburg	Sankt Johann im Pongau	Sankt Veit im Pongau	47.33	13.15	5
https://observation.org/observation/265604192	2022	EUROPE	AT		Salzburg	Zell am See	Saalfelden am Steinernen Meer	47.4	12.83	5
https://observation.org/observation/266421602	2022	EUROPE	AT		Salzburg	Zell am See	Saalfelden am Steinernen Meer	47.4	12.83	5
https://observation.org/observation/280658984	2023	EUROPE	AT		Salzburg	Zell am See	Saalfelden am Steinernen Meer	47.43	12.84	5
https://observation.org/observation/280658891	2023	EUROPE	AT		Salzburg	Zell am See	Saalfelden am Steinernen Meer	47.43	12.84	5
https://observation.org/observation/280953219	2023	EUROPE	AT		Salzburg	Zell am See	Saalfelden am Steinernen Meer	47.43	12.84	5
https://observation.org/observation/280997355	2023	EUROPE	AT		Salzburg	Zell am See	Saalfelden am Steinernen Meer	47.43	12.84	5
https://observation.org/observation/280997145	2023	EUROPE	AT		Salzburg	Zell am See	Saalfelden am Steinernen Meer	47.43	12.84	5
https://observation.org/observation/279903052	2023	EUROPE	AT		Salzburg	Zell am See	Saalfelden am Steinernen Meer	47.43	12.84	5
https://observation.org/observation/280291242	2023	EUROPE	AT		Salzburg	Zell am See	Saalfelden am Steinernen Meer	47.43	12.84	5
https://observation.org/observation/281401257	2023	EUROPE	AT		Salzburg	Zell am See	Saalfelden am Steinernen Meer	47.43	12.84	5
https://observation.org/observation/281306515	2023	EUROPE	AT		Salzburg	Zell am See	Saalfelden am Steinernen Meer	47.43	12.84	5
https://observation.org/observation/281401237	2023	EUROPE	AT		Salzburg	Zell am See	Saalfelden am Steinernen Meer	47.43	12.84	5
https://observation.org/observation/282133987	2023	EUROPE	AT		Salzburg	Zell am See	Saalfelden am Steinernen Meer	47.43	12.84	5
https://observation.org/observation/283592118	2023	EUROPE	AT		Salzburg	Zell am See	Saalfelden am Steinernen Meer	47.43	12.84	5
https://observation.org/observation/281672474	2023	EUROPE	AT		Salzburg	Zell am See	Saalfelden am Steinernen Meer	47.43	12.84	5
https://observation.org/observation/281672485	2023	EUROPE	AT		Salzburg	Zell am See	Saalfelden am Steinernen Meer	47.43	12.84	5
https://observation.org/observation/281943224	2023	EUROPE	AT		Salzburg	Zell am See	Saalfelden am Steinernen Meer	47.43	12.84	5
https://observation.org/observation/281870494	2023	EUROPE	AT		Salzburg	Zell am See	Saalfelden am Steinernen Meer	47.43	12.84	5
https://observation.org/observation/281672442	2023	EUROPE	AT		Salzburg	Zell am See	Saalfelden am Steinernen Meer	47.43	12.84	5
https://observation.org/observation/262054926	2022	EUROPE	AT		Salzburg	Zell am See	Saalfelden am Steinernen Meer	47.43	12.84	5
https://observation.org/observation/262080246	2022	EUROPE	AT		Salzburg	Zell am See	Saalfelden am Steinernen Meer	47.43	12.84	5
https://observation.org/observation/262080338	2022	EUROPE	AT		Salzburg	Zell am See	Saalfelden am Steinernen Meer	47.43	12.84	5
https://observation.org/observation/262064819	2022	EUROPE	AT		Salzburg	Zell am See	Saalfelden am Steinernen Meer	47.43	12.84	5
https://observation.org/observation/262117492	2022	EUROPE	AT		Salzburg	Zell am See	Saalfelden am Steinernen Meer	47.43	12.84	5
https://observation.org/observation/262002628	2022	EUROPE	AT		Salzburg	Zell am See	Saalfelden am Steinernen Meer	47.43	12.84	5
https://observation.org/observation/282795519	2023	EUROPE	AT		Salzburg	Zell am See	Saalfelden am Steinernen Meer	47.43	12.84	5
https://observation.org/observation/283295368	2023	EUROPE	AT		Salzburg	Zell am See	Saalfelden am Steinernen Meer	47.43	12.84	5
https://observation.org/observation/283347816	2023	EUROPE	AT		Salzburg	Zell am See	Saalfelden am Steinernen Meer	47.43	12.84	5
https://observation.org/observation/282880076	2023	EUROPE	AT		Salzburg	Zell am See	Saalfelden am Steinernen Meer	47.43	12.84	5
https://observation.org/observation/276612129	2023	EUROPE	AT		Vorarlberg	Dornbirn	Dornbirn	47.44	9.72	5
https://observation.org/observation/285223187	2023	EUROPE	AT		Vorarlberg	Bregenz	Bregenz	47.49	9.75	5
https://observation.org/observation/284490740	2023	EUROPE	AT		Vorarlberg	Bregenz	Hard	47.49	9.69	5
https://observation.org/observation/285747279	2023	EUROPE	AT		Vorarlberg	Bregenz	Hard	47.49	9.69	5
https://observation.org/observation/277538160	2023	EUROPE	AT		Vorarlberg	Bregenz	Hard	47.49	9.69	5
https://observation.org/observation/285120924	2023	EUROPE	AT		Vorarlberg	Bregenz	Hard	47.49	9.69	5
https://observation.org/observation/285120980	2023	EUROPE	AT		Vorarlberg	Bregenz	Hard	47.49	9.69	5
https://www.inaturalist.org/observations/52354031	2020	EUROPE	AT	Burgenland	Burgenland	Mattersburg	Zemendorf-Stöttera	47.75	16.46	5
https://observation.org/observation/227387669	2015	EUROPE	AT		Salzburg	Salzburg Stadt	Salzburg	47.78	13.07	5
https://observation.org/observation/285430491	2023	EUROPE	AT		Salzburg	Salzburg Stadt	Salzburg	47.79	13.03	5
https://observation.org/observation/276008517	2023	EUROPE	AT		Salzburg	Salzburg Stadt	Salzburg	47.8	13.05	5
https://observation.org/observation/179238558	2019	EUROPE	AT		Salzburg	Salzburg Stadt	Salzburg	47.8	13.04	5
https://observation.org/observation/276240833	2023	EUROPE	AT		Salzburg	Salzburg Stadt	Salzburg	47.8	13.05	5
https://observation.org/observation/246402202	2021	EUROPE	AT		Salzburg	Salzburg Stadt	Salzburg	47.81	13.06	5
https://observation.org/observation/285273703	2023	EUROPE	AT		Salzburg	Salzburg Stadt	Salzburg	47.81	13.04	5
https://observation.org/observation/280641226	2023	EUROPE	AT		Salzburg	Salzburg-Umgebung	Koppl	47.82	13.09	5
https://observation.org/observation/255022813	2022	EUROPE	AT		Salzburg	Salzburg-Umgebung	Koppl	47.82	13.09	5
https://observation.org/observation/280497855	2023	EUROPE	AT		Salzburg	Salzburg-Umgebung	Koppl	47.82	13.09	5
https://observation.org/observation/284021078	2023	EUROPE	AT		Salzburg	Salzburg Stadt	Salzburg	47.82	13.08	5
https://observation.org/observation/286095050	2023	EUROPE	AT		Salzburg	Salzburg Stadt	Salzburg	47.82	13.04	5
https://observation.org/observation/220277328	2021	EUROPE	AT		Salzburg	Salzburg Stadt	Salzburg	47.83	13.04	5
https://observation.org/observation/269916074	2023	EUROPE	AT		Salzburg	Salzburg Stadt	Salzburg	47.83	13.06	5
https://observation.org/observation/247855917	2022	EUROPE	AT		Salzburg	Salzburg-Umgebung	Plainfeld	47.84	13.16	5
https://observation.org/observation/247857814	2022	EUROPE	AT		Salzburg	Salzburg-Umgebung	Plainfeld	47.84	13.16	5
https://www.inaturalist.org/observations/87679806	2021	EUROPE	AT	Oberösterreich	Oberösterreich	Gmunden	Gmunden	47.92	13.81	5
https://observation.org/observation/254322899	2022	EUROPE	AT		Salzburg	Salzburg-Umgebung	Mattsee	47.97	13.1	5
https://observation.org/observation/254322845	2022	EUROPE	AT		Salzburg	Salzburg-Umgebung	Mattsee	47.97	13.1	5
https://www.inaturalist.org/observations/93189897	2021	EUROPE	AT	Oberösterreich	Oberösterreich	Steyr Land	Schiedlberg	48.09	14.27	5
https://www.inaturalist.org/observations/125071458	2022	EUROPE	AT	Wien	Wien	Wien Stadt	Wien	48.17	16.44	5
https://www.inaturalist.org/observations/94558342	2021	EUROPE	AT	Niederösterreich	Niederösterreich	Sankt Pölten Land	Maria-Anzbach	48.19	15.94	5
https://www.inaturalist.org/observations/175907347	2023	EUROPE	AT	Niederösterreich	Niederösterreich	Tulln	Klosterneuburg	48.31	16.33	5
https://observation.org/observation/280099700	2023	EUROPE	AT		Oberösterreich	Rohrbach	Haslach an der Mühl	48.57	14.05	5
https://observation.org/observation/222391703	2021	EUROPE	AT		Kärnten	Hermagor	Gitschtal	46.69	13.24	6
https://www.inaturalist.org/observations/138381872	2022	EUROPE	AT	Steiermark	Steiermark	Graz Stadt	Graz	47.07	15.44	6
https://www.inaturalist.org/observations/132408077	2022	EUROPE	AT	Steiermark	Steiermark	Graz Stadt	Graz	47.07	15.44	6
https://observation.org/observation/253163847	2022	EUROPE	AT		Salzburg	Salzburg-Umgebung	Wals-Siezenheim	47.79	12.99	6
https://observation.org/observation/225445525	2021	EUROPE	AT		Salzburg	Salzburg Stadt	Salzburg	47.8	13.04	6
https://observation.org/observation/225606319	2021	EUROPE	AT		Salzburg	Salzburg-Umgebung	Bergheim	47.84	13.05	6
https://observation.org/observation/279760592	2023	EUROPE	AT		Oberösterreich	Vöcklabruck	Attersee am Attersee	47.91	13.51	6
https://www.inaturalist.org/observations/74550287	2020	EUROPE	AT	Niederösterreich	Niederösterreich	Amstetten	Allhartsberg	48.02	14.77	6
https://www.inaturalist.org/observations/49331011	2020	EUROPE	AT	Wien	Wien	Wien Stadt	Wien	48.2	16.38	6
https://www.inaturalist.org/observations/171098904	2023	EUROPE	AT	Niederösterreich	Niederösterreich	Tulln	Klosterneuburg	48.29	16.29	6
https://www.inaturalist.org/observations/47489351	2020	EUROPE	AT	Niederösterreich	Niederösterreich	Tulln	Klosterneuburg	48.31	16.32	6
https://www.inaturalist.org/observations/122210054	2022	EUROPE	AT	Steiermark	Steiermark	Südoststeiermark	Unterlamm	46.99	16.04	7
https://www.inaturalist.org/observations/155714448	2020	EUROPE	AT	Steiermark	Steiermark	Graz Stadt	Graz	47.08	15.48	7
https://www.inaturalist.org/observations/175077767	2023	EUROPE	AT	Steiermark	Steiermark	Hartberg-Fürstenfeld	Sanktbenberg	47.22	15.81	7
https://observation.org/observation/281297360	2023	EUROPE	AT		Vorarlberg	Bregenz	Wolfurt	47.46	9.75	7
https://observation.org/observation/247859579	2022	EUROPE	AT		Salzburg	Salzburg-Umgebung	Plainfeld	47.84	13.16	7
https://www.inaturalist.org/observations/180164727	2023	EUROPE	AT	Oberösterreich	Oberösterreich	Vöcklabruck	Attersee am Attersee	47.92	13.54	7
https://observation.org/observation/246422179	2022	EUROPE	AT		Salzburg	Salzburg-Umgebung	Mattsee	47.94	13.09	7
https://www.inaturalist.org/observations/140157789	2022	EUROPE	AT	Niederösterreich	Niederösterreich	Baden	Baden	48.01	16.24	7
https://www.inaturalist.org/observations/74645393	2019	EUROPE	AT	Steiermark	Steiermark	Südoststeiermark	Gnas	46.87	15.86	8
https://www.inaturalist.org/observations/75296967	2019	EUROPE	AT	Steiermark	Steiermark	Südoststeiermark	Gnas	46.87	15.86	8
https://www.inaturalist.org/observations/84834321	2019	EUROPE	AT	Steiermark	Steiermark	Südoststeiermark	Gnas	46.87	15.86	8
https://www.inaturalist.org/observations/87778751	2020	EUROPE	AT	Steiermark	Steiermark	Südoststeiermark	Gnas	46.87	15.86	8
https://www.inaturalist.org/observations/87750785	2020	EUROPE	AT	Steiermark	Steiermark	Südoststeiermark	Gnas	46.87	15.86	8
https://www.inaturalist.org/observations/83038574	2018	EUROPE	AT	Steiermark	Steiermark	Südoststeiermark	Gnas	46.87	15.86	8
https://www.inaturalist.org/observations/85747841	2019	EUROPE	AT	Steiermark	Steiermark	Südoststeiermark	Gnas	46.87	15.86	8
https://www.inaturalist.org/observations/185339063	2023	EUROPE	AT	Steiermark	Steiermark	Graz Stadt	Graz	47.07	15.45	8
https://www.inaturalist.org/observations/121416699	2022	EUROPE	AT	Steiermark	Steiermark	Graz Stadt	Graz	47.08	15.39	8
https://www.inaturalist.org/observations/14604616	2018	EUROPE	AT	Steiermark	Steiermark	Graz Stadt	Graz	47.09	15.45	8
https://www.inaturalist.org/observations/77348490	2021	EUROPE	AT	Steiermark	Steiermark	Graz-Umgebung	Frohnleiten	47.27	15.33	8
https://observation.org/observation/278452715	2023	EUROPE	AT		Vorarlberg	Bregenz	Hard	47.49	9.69	8
https://observation.org/observation/276424247	2023	EUROPE	AT		Vorarlberg	Bregenz	Hard	47.49	9.69	8
https://observation.org/observation/284209501	2023	EUROPE	AT		Vorarlberg	Bregenz	Hard	47.49	9.69	8
https://observation.org/observation/277456431	2023	EUROPE	AT		Vorarlberg	Bregenz	Bregenz	47.49	9.75	8
https://observation.org/observation/276863021	2023	EUROPE	AT		Vorarlberg	Bregenz	Bregenz	47.49	9.75	8
https://observation.org/observation/278159942	2023	EUROPE	AT		Vorarlberg	Bregenz	Bregenz	47.49	9.75	8
https://observation.org/observation/280131241	2023	EUROPE	AT		Salzburg	Hallein	Bad Vigaun	47.67	13.2	8
https://observation.org/observation/256951067	2022	EUROPE	AT		Salzburg	Salzburg-Umgebung	Sanktobl	47.72	13.48	8
https://observation.org/observation/272780752	2023	EUROPE	AT		Oberösterreich	Gmunden	Bad Ischl	47.73	13.58	8
https://observation.org/observation/226431345	2021	EUROPE	AT		Salzburg	Salzburg Stadt	Salzburg	47.78	13.04	8
https://www.inaturalist.org/observations/91126996	2021	EUROPE	AT	Burgenland	Burgenland	Eisenstadt Stadt	Eisenstadt	47.85	16.53	8
https://www.inaturalist.org/observations/171333248	2023	EUROPE	AT	Niederösterreich	Niederösterreich	Sankt Pölten Land	Rabenstein an der Pielach	48.07	15.46	8
https://www.inaturalist.org/observations/100991320	2021	EUROPE	AT	Niederösterreich	Niederösterreich	Mödling	Laxenburg	48.07	16.36	8
https://www.inaturalist.org/observations/102085979	2021	EUROPE	AT	Niederösterreich	Niederösterreich	Mödling	Laxenburg	48.07	16.36	8
https://www.inaturalist.org/observations/102085980	2021	EUROPE	AT	Niederösterreich	Niederösterreich	Mödling	Laxenburg	48.07	16.36	8
https://www.inaturalist.org/observations/100610996	2021	EUROPE	AT	Niederösterreich	Niederösterreich	Mödling	Laxenburg	48.07	16.36	8
https://www.inaturalist.org/observations/94570679	2021	EUROPE	AT	Niederösterreich	Niederösterreich	Amstetten	Aschbach-Markt	48.07	14.74	8
https://www.inaturalist.org/observations/94327925	2021	EUROPE	AT	Niederösterreich	Niederösterreich	Amstetten	Aschbach-Markt	48.07	14.74	8
https://www.inaturalist.org/observations/181461364	2023	EUROPE	AT	Niederösterreich	Niederösterreich	Mödling	Maria Enzersdorf	48.1	16.3	8
https://www.inaturalist.org/observations/134201206	2022	EUROPE	AT	Wien	Wien	Wien Stadt	Wien	48.14	16.26	8
https://www.inaturalist.org/observations/177212402	2023	EUROPE	AT	Wien	Wien	Wien Stadt	Wien	48.21	16.26	8
https://www.inaturalist.org/observations/171097983	2023	EUROPE	AT	Niederösterreich	Niederösterreich	Tulln	Klosterneuburg	48.29	16.29	8
https://www.inaturalist.org/observations/123459842	2022	EUROPE	AT	Niederösterreich	Niederösterreich	Korneuburg	Ernstbrunn	48.56	16.37	8
https://www.inaturalist.org/observations/38120048	2018	EUROPE	AT	Niederösterreich	Niederösterreich	Mistelbach	Bernhardsthal	48.69	16.88	8
https://www.inaturalist.org/observations/59905839	2020	EUROPE	AT	Kärnten	Kärnten	Feldkirchen	Sanktindorf am Ossiacher See	46.68	13.97	9
https://www.inaturalist.org/observations/142006159	2022	EUROPE	AT	Steiermark	Steiermark	Graz Stadt	Graz	47.08	15.45	9
https://www.inaturalist.org/observations/133182469	2022	EUROPE	AT	Steiermark	Steiermark	Liezen	Irdning-Donnersbachtal	47.51	14.1	9
https://observation.org/observation/251886671	2022	EUROPE	AT		Salzburg	Salzburg Stadt	Salzburg	47.82	13.04	9
https://www.inaturalist.org/observations/120008673	2022	EUROPE	AT	Burgenland	Burgenland	Neusiedl am See	Neusiedl am See	47.94	16.86	9
https://observation.org/observation/254322879	2022	EUROPE	AT		Salzburg	Salzburg-Umgebung	Mattsee	47.97	13.1	9
https://observation.org/observation/251851701	2022	EUROPE	AT		Oberösterreich	Gmunden	Laakirchen	47.98	13.84	9
https://www.inaturalist.org/observations/78686522	2021	EUROPE	AT	Wien	Wien	Wien Stadt	Wien	48.22	16.29	9
https://www.inaturalist.org/observations/49447263	2020	EUROPE	AT	Niederösterreich	Niederösterreich	Krems Land	Langenlois	48.49	15.7	9
https://www.inaturalist.org/observations/5888441	2017	EUROPE	AT	Kärnten	Kärnten	Villach Land	Wernberg	46.64	13.95	10
https://observation.org/observation/142708426	2017	EUROPE	AT		Kärnten	Spittal an der Drau	Sanktinfeld	46.76	13.24	10
https://www.inaturalist.org/observations/129036730	2022	EUROPE	AT	Steiermark	Steiermark	Graz Stadt	Graz	47.06	15.47	10
https://observation.org/observation/143417457	2017	EUROPE	AT		Steiermark	Weiz	Hofstätten an der Raab	47.08	15.76	10
https://observation.org/observation/144040012	2017	EUROPE	AT		Steiermark	Weiz	Hofstätten an der Raab	47.08	15.76	10
https://observation.org/observation/146079062	2017	EUROPE	AT		Steiermark	Weiz	Hofstätten an der Raab	47.08	15.76	10
https://observation.org/observation/146454534	2017	EUROPE	AT		Steiermark	Weiz	Hofstätten an der Raab	47.08	15.76	10
https://observation.org/observation/146230456	2017	EUROPE	AT		Steiermark	Weiz	Hofstätten an der Raab	47.08	15.76	10
https://observation.org/observation/145894693	2017	EUROPE	AT		Steiermark	Weiz	Hofstätten an der Raab	47.08	15.76	10
https://observation.org/observation/146838847	2017	EUROPE	AT		Steiermark	Weiz	Hofstätten an der Raab	47.08	15.76	10
https://observation.org/observation/146849357	2017	EUROPE	AT		Steiermark	Weiz	Hofstätten an der Raab	47.08	15.76	10
https://observation.org/observation/147048091	2017	EUROPE	AT		Steiermark	Weiz	Hofstätten an der Raab	47.08	15.76	10
https://observation.org/observation/147799387	2017	EUROPE	AT		Steiermark	Weiz	Hofstätten an der Raab	47.08	15.76	10
https://observation.org/observation/144899091	2017	EUROPE	AT		Steiermark	Weiz	Hofstätten an der Raab	47.08	15.76	10
https://observation.org/observation/147678917	2017	EUROPE	AT		Steiermark	Weiz	Hofstätten an der Raab	47.08	15.76	10
https://observation.org/observation/146314608	2017	EUROPE	AT		Steiermark	Weiz	Hofstätten an der Raab	47.08	15.76	10
https://observation.org/observation/168294545	2017	EUROPE	AT		Steiermark	Weiz	Puch bei Weiz	47.22	15.75	10
https://observation.org/observation/142729278	2017	EUROPE	AT		Steiermark	Weiz	Puch bei Weiz	47.22	15.75	10
https://observation.org/observation/87332919	2014	EUROPE	AT		Steiermark	Graz-Umgebung	Frohnleiten	47.25	15.32	10
https://observation.org/observation/161963225	2018	EUROPE	AT		Steiermark	Graz-Umgebung	Frohnleiten	47.25	15.32	10
https://observation.org/observation/161961885	2018	EUROPE	AT		Steiermark	Graz-Umgebung	Frohnleiten	47.25	15.32	10
https://observation.org/observation/142962853	2017	EUROPE	AT		Steiermark	Hartberg-Fürstenfeld	Pöllauberg	47.31	15.86	10
https://www.inaturalist.org/observations/136195090	2022	EUROPE	AT	Steiermark	Steiermark	Leoben	Leoben	47.38	15.1	10
https://observation.org/observation/281816751	2023	EUROPE	AT		Vorarlberg	Bregenz	Bezau	47.38	9.9	10
https://observation.org/observation/181220704	2019	EUROPE	AT		Salzburg	Zell am See	Saalfelden am Steinernen Meer	47.4	12.83	10
https://observation.org/observation/181219393	2019	EUROPE	AT		Salzburg	Zell am See	Saalfelden am Steinernen Meer	47.43	12.84	10
https://observation.org/observation/181220694	2019	EUROPE	AT		Salzburg	Zell am See	Saalfelden am Steinernen Meer	47.43	12.84	10
https://www.inaturalist.org/observations/90292932	2021	EUROPE	AT	Burgenland	Burgenland	Mattersburg	Schattendorf	47.71	16.51	10
https://observation.org/observation/161682922	2018	EUROPE	AT		Oberösterreich	Gmunden	Sankt Wolfgang im Salzkammergut	47.74	13.45	10
https://observation.org/observation/247586291	2022	EUROPE	AT		Salzburg	Salzburg Stadt	Salzburg	47.82	13.02	10
https://observation.org/observation/180352021	2019	EUROPE	AT		Salzburg	Salzburg-Umgebung	Koppl	47.82	13.09	10
https://observation.org/observation/285667308	2023	EUROPE	AT		Salzburg	Salzburg-Umgebung	Wals-Siezenheim	47.83	12.99	10
https://observation.org/observation/144392733	2017	EUROPE	AT		Burgenland	Neusiedl am See	Frauenkirchen	47.84	16.92	10
https://www.inaturalist.org/observations/93359369	2021	EUROPE	AT	Niederösterreich	Niederösterreich	Bruck an der Leitha	Hof am Leithaberge	47.94	16.58	10
https://www.inaturalist.org/observations/180087478	2023	EUROPE	AT	Niederösterreich	Niederösterreich	Mödling	Brunn am Gebirge	48.11	16.28	10
https://www.inaturalist.org/observations/33713707	2019	EUROPE	AT	Wien	Wien	Wien Stadt	Wien	48.22	16.4	10
https://www.inaturalist.org/observations/173108213	2023	EUROPE	AT	Niederösterreich	Niederösterreich	Mistelbach	Mistelbach	48.63	16.52	10
https://www.inaturalist.org/observations/177879670	2023	EUROPE	AT	Niederösterreich	Niederösterreich	Mistelbach	Bernhardsthal	48.69	16.88	10
https://www.inaturalist.org/observations/120830988	2022	EUROPE	AT	Steiermark	Steiermark	Graz Stadt	Graz	47.07	15.43	11
https://www.inaturalist.org/observations/129295963	2022	EUROPE	AT	Niederösterreich	Niederösterreich	Baden	Schönau an der Triesting	47.93	16.26	11
https://www.inaturalist.org/observations/132098749	2022	EUROPE	AT	Steiermark	Steiermark	Graz Stadt	Graz	47.06	15.44	12
https://www.inaturalist.org/observations/181094557	2023	EUROPE	AT	Steiermark	Steiermark	Graz Stadt	Graz	47.1	15.38	12
https://observation.org/observation/281588361	2023	EUROPE	AT		Steiermark	Liezen	Altaussee	47.64	13.77	12
https://observation.org/observation/245233527	2022	EUROPE	AT		Salzburg	Salzburg Stadt	Salzburg	47.77	13.05	12
https://observation.org/observation/254404024	2022	EUROPE	AT		Salzburg	Salzburg Stadt	Salzburg	47.77	13.03	12
https://www.inaturalist.org/observations/139255221	2022	EUROPE	AT	Salzburg	Salzburg	Salzburg-Umgebung	Hallwang	47.85	13.1	12
https://www.inaturalist.org/observations/132320386	2022	EUROPE	AT	Niederösterreich	Niederösterreich	Tulln	Klosterneuburg	48.29	16.29	12
https://www.inaturalist.org/observations/174256434	2023	EUROPE	AT	Oberösterreich	Oberösterreich	Freistadt	Unterweißenbach	48.43	14.78	12
https://observation.org/observation/285426876	2023	EUROPE	AT		Salzburg	Salzburg Stadt	Salzburg	47.79	13.06	13
https://observation.org/observation/285633064	2023	EUROPE	AT		Salzburg	Salzburg Stadt	Salzburg	47.79	13.08	13
https://observation.org/observation/278471129	2023	EUROPE	AT		Salzburg	Salzburg Stadt	Salzburg	47.8	13.06	13
https://observation.org/observation/225384252	2021	EUROPE	AT		Salzburg	Salzburg Stadt	Salzburg	47.83	13.02	13
https://observation.org/observation/280641482	2023	EUROPE	AT		Salzburg	Salzburg-Umgebung	Mattsee	47.97	13.1	13
https://www.inaturalist.org/observations/188719934	2023	EUROPE	AT	Wien	Wien	Wien Stadt	Wien	48.15	16.32	13
https://www.inaturalist.org/observations/133132602	2022	EUROPE	AT	Steiermark	Steiermark	Graz-Umgebung	Fernitz-Mellach	46.95	15.52	14
https://observation.org/observation/247898990	2022	EUROPE	AT		Vorarlberg	Bludenz	Schruns	47.07	9.92	14
https://www.inaturalist.org/observations/188666355	2023	EUROPE	AT	Steiermark	Steiermark	Graz Stadt	Graz	47.08	15.42	14
https://observation.org/observation/226850955	2021	EUROPE	AT		Steiermark	Voitsberg	Geistthal-Södingberg	47.18	15.15	14
https://observation.org/observation/271072318	2023	EUROPE	AT		Salzburg	Salzburg Stadt	Salzburg	47.79	13.06	14
https://observation.org/observation/276893460	2023	EUROPE	AT		Salzburg	Salzburg-Umgebung	Fuschl am See	47.79	13.31	14
https://observation.org/observation/278743452	2023	EUROPE	AT		Salzburg	Salzburg Stadt	Salzburg	47.8	13.07	14
https://observation.org/observation/257331558	2022	EUROPE	AT		Salzburg	Salzburg-Umgebung	Mattsee	47.97	13.1	14
https://www.inaturalist.org/observations/129821199	2022	EUROPE	AT	Niederösterreich	Niederösterreich	Tulln	Klosterneuburg	48.3	16.33	14
https://www.inaturalist.org/observations/82673519	2018	EUROPE	AT	Steiermark	Steiermark	Südoststeiermark	Gnas	46.87	15.86	15
https://www.inaturalist.org/observations/82673520	2018	EUROPE	AT	Steiermark	Steiermark	Südoststeiermark	Gnas	46.87	15.86	15
https://www.inaturalist.org/observations/180671552	2023	EUROPE	AT	Steiermark	Steiermark	Graz-Umgebung	Seiersberg-Pirka	47.01	15.43	15
https://www.inaturalist.org/observations/179749670	2023	EUROPE	AT	Steiermark	Steiermark	Graz Stadt	Graz	47.08	15.46	15
https://www.inaturalist.org/observations/189118797	2017	EUROPE	AT	Tirol	Tirol	Innsbruck Land	Inzing	47.27	11.19	15
https://www.inaturalist.org/observations/154943535	2013	EUROPE	AT	Steiermark	Steiermark	Hartberg-Fürstenfeld	Sankt Johann in der Haide	47.31	16.06	15
https://observation.org/observation/286442739	2023	EUROPE	AT		Vorarlberg	Dornbirn	Lustenau	47.44	9.68	15
https://observation.org/observation/285782966	2023	EUROPE	AT		Vorarlberg	Bregenz	Lauterach	47.48	9.73	15
https://observation.org/observation/285684813	2023	EUROPE	AT		Vorarlberg	Bregenz	Wolfurt	47.48	9.75	15
https://observation.org/observation/281564140	2023	EUROPE	AT		Vorarlberg	Bregenz	Lochau	47.53	9.76	15
https://observation.org/observation/251557579	2022	EUROPE	AT		Oberösterreich	Braunau am Inn	Ostermiething	48.05	12.86	15
https://www.inaturalist.org/observations/179366068	2023	EUROPE	AT	Wien	Wien	Wien Stadt	Wien	48.15	16.29	15
https://www.inaturalist.org/observations/59580882	2020	EUROPE	AT	Wien	Wien	Wien Stadt	Wien	48.15	16.27	15
https://www.inaturalist.org/observations/139319691	2022	EUROPE	AT	Niederösterreich	Niederösterreich	Sankt Pölten Land	Eichgraben	48.17	15.97	15
https://www.inaturalist.org/observations/136781240	2022	EUROPE	AT	Niederösterreich	Niederösterreich	Sankt Pölten Land	Eichgraben	48.17	15.98	15
https://observation.org/observation/253386166	2022	EUROPE	AT		Oberösterreich	Ried im Innkreis	Ried im Innkreis	48.2	13.49	15
https://www.inaturalist.org/observations/187578620	2023	EUROPE	AT	Wien	Wien	Wien Stadt	Wien	48.2	16.36	15
https://www.inaturalist.org/observations/138813873	2022	EUROPE	AT	Wien	Wien	Wien Stadt	Wien	48.22	16.37	15
https://www.inaturalist.org/observations/62466376	2020	EUROPE	AT	Wien	Wien	Wien Stadt	Wien	48.23	16.36	15
https://www.inaturalist.org/observations/65276592	2018	EUROPE	AT	Niederösterreich	Niederösterreich	Krems Land	Schönberg am Kamp	48.54	15.69	15
https://observation.org/observation/256442565	2022	EUROPE	AT		Vorarlberg	Bludenz	Schruns	47.07	9.92	16
https://observation.org/observation/247865332	2022	EUROPE	AT		Vorarlberg	Bludenz	Schruns	47.07	9.92	16
https://www.inaturalist.org/observations/133522576	2022	EUROPE	AT	Vorarlberg	Vorarlberg	Bludenz	Bludenz	47.15	9.82	16
https://www.inaturalist.org/observations/180880204	2023	EUROPE	AT	Tirol	Tirol	Innsbruck Land	Hall in Tirol	47.28	11.5	16
https://observation.org/observation/279407012	2023	EUROPE	AT		Vorarlberg	Bregenz	Schnepfau	47.35	9.95	16
https://observation.org/observation/252926409	2022	EUROPE	AT		Salzburg	Salzburg Stadt	Salzburg	47.79	13.06	16
https://observation.org/observation/219950493	2021	EUROPE	AT		Salzburg	Salzburg Stadt	Salzburg	47.79	13.04	16
https://observation.org/observation/285559564	2023	EUROPE	AT		Salzburg	Salzburg-Umgebung	Oberndorf bei Salzburg	47.95	12.94	16
https://www.inaturalist.org/observations/133369055	2022	EUROPE	AT	Niederösterreich	Niederösterreich	Tulln	Klosterneuburg	48.29	16.29	16
https://observation.org/observation/253468413	2022	EUROPE	AT		Niederösterreich	Mistelbach	Mistelbach	48.63	16.52	16
https://observation.org/observation/250993633	2022	EUROPE	AT		Kärnten	Hermagor	Hermagor-Pressegger See	46.63	13.25	17
https://www.inaturalist.org/observations/182818654	2023	EUROPE	AT	Steiermark	Steiermark	Graz Stadt	Graz	47.08	15.45	17
https://www.inaturalist.org/observations/180416760	2023	EUROPE	AT	Salzburg	Salzburg	Salzburg Stadt	Salzburg	47.81	13.05	17
https://www.inaturalist.org/observations/167005088	2023	EUROPE	AT	Wien	Wien	Wien Stadt	Wien	48.15	16.31	17
https://observation.org/observation/247975616	2022	EUROPE	AT		Salzburg	Salzburg-Umgebung	Plainfeld	47.84	13.16	18
https://www.inaturalist.org/observations/59118860	2020	EUROPE	AT	Wien	Wien	Wien Stadt	Wien	48.23	16.36	18
https://www.inaturalist.org/observations/35029403	2019	EUROPE	AT	Steiermark	Steiermark	Graz Stadt	Graz	47.09	15.44	19
https://www.inaturalist.org/observations/15234452	2018	EUROPE	AT	Steiermark	Steiermark	Graz Stadt	Graz	47.09	15.45	19
https://www.inaturalist.org/observations/160173162	2023	EUROPE	AT	Tirol	Tirol	Imst	Sanktms	47.28	11.01	19
https://www.inaturalist.org/observations/97007537	2021	EUROPE	AT	Wien	Wien	Wien Stadt	Wien	48.21	16.39	19
https://www.inaturalist.org/observations/97233700	2021	EUROPE	AT	Wien	Wien	Wien Stadt	Wien	48.24	16.33	19
https://www.inaturalist.org/observations/129821088	2022	EUROPE	AT	Niederösterreich	Niederösterreich	Tulln	Klosterneuburg	48.3	16.33	19
https://www.inaturalist.org/observations/140806907	2022	EUROPE	AT	Steiermark	Steiermark	Leibnitz	Leutschach an der Weinstraße	46.66	15.52	20
https://www.inaturalist.org/observations/130979926	2022	EUROPE	AT	Steiermark	Steiermark	Deutschlandsberg	Sankt Josef (Weststeiermark)	46.91	15.36	20
https://observation.org/observation/279378119	2023	EUROPE	AT		Vorarlberg	Bregenz	Sulzberg	47.52	9.93	20
https://observation.org/observation/279176807	2023	EUROPE	AT		Vorarlberg	Bregenz	Sulzberg	47.52	9.93	20
https://observation.org/observation/281042667	2023	EUROPE	AT		Vorarlberg	Bregenz	Sulzberg	47.52	9.93	20
https://observation.org/observation/253493514	2022	EUROPE	AT		Salzburg	Salzburg Stadt	Salzburg	47.8	13.03	20
https://www.inaturalist.org/observations/122456974	2022	EUROPE	AT	Wien	Wien	Wien Stadt	Wien	48.13	16.24	20
https://www.inaturalist.org/observations/15610498	2018	EUROPE	AT	Wien	Wien	Wien Stadt	Wien	48.23	16.36	20
https://www.inaturalist.org/observations/128883198	2022	EUROPE	AT	Steiermark	Steiermark	Graz Stadt	Graz	47.04	15.43	21
https://www.inaturalist.org/observations/131911758	2022	EUROPE	AT	Steiermark	Steiermark	Voitsberg	Köflach	47.06	15.08	21
https://observation.org/observation/280158450	2023	EUROPE	AT		Tirol	Kitzbühel	Sankt Johann in Tirol	47.52	12.42	21
https://www.inaturalist.org/observations/186753054	2023	EUROPE	AT	Burgenland	Burgenland	Eisenstadt Stadt	Eisenstadt	47.85	16.52	21
https://observation.org/observation/224629520	2021	EUROPE	AT		Oberösterreich	Gmunden	Scharnstein	47.89	13.94	21
https://observation.org/observation/251395387	2022	EUROPE	AT		Oberösterreich	Braunau am Inn	Sankt Pantaleon	48.02	12.87	21
https://www.inaturalist.org/observations/124284451	2022	EUROPE	AT	Oberösterreich	Oberösterreich	Urfahr-Umgebung	Oberneukirchen	48.48	14.19	21
https://www.inaturalist.org/observations/38119938	2018	EUROPE	AT	Niederösterreich	Niederösterreich	Mistelbach	Bernhardsthal	48.69	16.88	21
https://www.inaturalist.org/observations/186731370	2023	EUROPE	AT	Steiermark	Steiermark	Graz Stadt	Graz	47.07	15.44	22
https://www.inaturalist.org/observations/173402750	2023	EUROPE	AT	Steiermark	Steiermark	Murtal	Seckau	47.27	14.77	22
https://observation.org/observation/200424445	2020	EUROPE	AT		Salzburg	Salzburg Stadt	Salzburg	47.8	13.08	22
https://www.inaturalist.org/observations/188264981	2023	EUROPE	AT	Niederösterreich	Niederösterreich	Wiener Neustadt Stadt	Wiener Neustadt	47.81	16.24	22
https://www.inaturalist.org/observations/179489356	2023	EUROPE	AT	Niederösterreich	Niederösterreich	Mödling	Brunn am Gebirge	48.11	16.29	22
https://www.inaturalist.org/observations/172801679	2023	EUROPE	AT	Niederösterreich	Niederösterreich	Tulln	Klosterneuburg	48.3	16.34	22
https://www.inaturalist.org/observations/181204929	2023	EUROPE	AT	Niederösterreich	Niederösterreich	Tulln	Klosterneuburg	48.3	16.33	22
https://www.inaturalist.org/observations/130703806	2022	EUROPE	AT	Niederösterreich	Niederösterreich	Tulln	Klosterneuburg	48.31	16.34	22
https://www.inaturalist.org/observations/59076635	2020	EUROPE	AT	Niederösterreich	Niederösterreich	Krems Land	Langenlois	48.49	15.7	22
https://www.inaturalist.org/observations/88361996	2021	EUROPE	AT	Steiermark	Steiermark	Graz Stadt	Graz	47.08	15.48	23
https://www.inaturalist.org/observations/187474616	2023	EUROPE	AT	Steiermark	Steiermark	Bruck-Mürzzuschlag	Kapfenberg	47.46	15.33	23
https://observation.org/observation/277319465	2023	EUROPE	AT		Salzburg	Salzburg Stadt	Salzburg	47.82	13.04	23
https://www.inaturalist.org/observations/164227862	2023	EUROPE	AT	Wien	Wien	Wien Stadt	Wien	48.18	16.26	23
https://www.inaturalist.org/observations/37202239	2014	EUROPE	AT	Wien	Wien	Wien Stadt	Wien	48.19	16.38	23
https://www.inaturalist.org/observations/117314400	2022	EUROPE	AT	Oberösterreich	Oberösterreich	Urfahr-Umgebung	Sanktyregg	48.32	14.33	23
https://www.inaturalist.org/observations/32790383	2019	EUROPE	AT	Steiermark	Steiermark	Leibnitz	Leutschach an der Weinstraße	46.65	15.52	24
https://www.inaturalist.org/observations/53655403	2020	EUROPE	AT	Steiermark	Steiermark	Leibnitz	Leutschach an der Weinstraße	46.65	15.52	24
https://www.inaturalist.org/observations/13593960	2018	EUROPE	AT	Steiermark	Steiermark	Leibnitz	Leutschach an der Weinstraße	46.65	15.52	24
https://www.inaturalist.org/observations/32995714	2019	EUROPE	AT	Steiermark	Steiermark	Leibnitz	Wagna	46.77	15.56	24
https://www.inaturalist.org/observations/183057573	2023	EUROPE	AT	Steiermark	Steiermark	Graz Stadt	Graz	47.04	15.41	24
https://observation.org/observation/175867718	2019	EUROPE	AT		Steiermark	Voitsberg	Geistthal-Södingberg	47.17	15.16	24
https://www.inaturalist.org/observations/166994942	2023	EUROPE	AT	Vorarlberg	Vorarlberg	Feldkirch	Frastanz	47.22	9.64	24
https://www.inaturalist.org/observations/132109407	2022	EUROPE	AT	Vorarlberg	Vorarlberg	Feldkirch	Frastanz	47.22	9.64	24
https://observation.org/observation/246596943	2022	EUROPE	AT		Tirol	Imst	Mötz	47.28	10.95	24
https://www.inaturalist.org/observations/31867174	2019	EUROPE	AT	Niederösterreich	Niederösterreich	Mödling	Perchtoldsdorf	48.12	16.26	24
https://www.inaturalist.org/observations/171200073	2023	EUROPE	AT	Niederösterreich	Niederösterreich	Mödling	Perchtoldsdorf	48.13	16.25	24
https://www.inaturalist.org/observations/181020282	2023	EUROPE	AT	Wien	Wien	Wien Stadt	Wien	48.2	16.38	24
https://www.inaturalist.org/observations/14118644	2018	EUROPE	AT	Steiermark	Steiermark	Leibnitz	Leutschach an der Weinstraße	46.65	15.52	25
https://observation.org/observation/178945466	2019	EUROPE	AT		Kärnten	Hermagor	Gitschtal	46.69	13.24	25
https://observation.org/observation/221367680	2021	EUROPE	AT		Kärnten	Spittal an der Drau	Flattach	46.94	13.12	25
https://observation.org/observation/196778293	2020	EUROPE	AT		Kärnten	Spittal an der Drau	Flattach	46.94	13.12	25
https://observation.org/observation/221462839	2021	EUROPE	AT		Kärnten	Spittal an der Drau	Flattach	46.94	13.12	25
https://observation.org/observation/209138896	2020	EUROPE	AT		Burgenland	Jennersdorf	Jennersdorf	46.96	16.15	25
https://observation.org/observation/219699666	2021	EUROPE	AT		Burgenland	Jennersdorf	Jennersdorf	46.96	16.15	25
https://observation.org/observation/218074629	2021	EUROPE	AT		Burgenland	Jennersdorf	Jennersdorf	46.96	16.15	25
https://observation.org/observation/218074578	2021	EUROPE	AT		Burgenland	Jennersdorf	Jennersdorf	46.96	16.15	25
https://www.inaturalist.org/observations/97489488	2021	EUROPE	AT	Burgenland	Burgenland	Jennersdorf	Jennersdorf	46.96	16.15	25
https://www.inaturalist.org/observations/92614973	2021	EUROPE	AT	Burgenland	Burgenland	Jennersdorf	Jennersdorf	46.96	16.15	25
https://www.inaturalist.org/observations/95752073	2021	EUROPE	AT	Burgenland	Burgenland	Jennersdorf	Jennersdorf	46.96	16.15	25
https://www.inaturalist.org/observations/92719582	2021	EUROPE	AT	Burgenland	Burgenland	Jennersdorf	Jennersdorf	46.96	16.15	25
https://www.inaturalist.org/observations/105455715	2021	EUROPE	AT	Burgenland	Burgenland	Jennersdorf	Jennersdorf	46.96	16.15	25
https://www.inaturalist.org/observations/100887253	2021	EUROPE	AT	Burgenland	Burgenland	Jennersdorf	Jennersdorf	46.96	16.15	25
https://www.inaturalist.org/observations/99922499	2021	EUROPE	AT	Burgenland	Burgenland	Jennersdorf	Jennersdorf	46.96	16.15	25
https://www.inaturalist.org/observations/100088765	2021	EUROPE	AT	Burgenland	Burgenland	Jennersdorf	Jennersdorf	46.96	16.15	25
https://www.inaturalist.org/observations/100887270	2021	EUROPE	AT	Burgenland	Burgenland	Jennersdorf	Jennersdorf	46.96	16.15	25
https://observation.org/observation/208189679	2020	EUROPE	AT		Burgenland	Jennersdorf	Jennersdorf	46.96	16.15	25
https://observation.org/observation/208191076	2020	EUROPE	AT		Burgenland	Jennersdorf	Jennersdorf	46.96	16.15	25
https://observation.org/observation/211110573	2017	EUROPE	AT		Burgenland	Jennersdorf	Jennersdorf	46.96	16.15	25
https://observation.org/observation/211111532	2018	EUROPE	AT		Burgenland	Jennersdorf	Jennersdorf	46.96	16.15	25
https://observation.org/observation/203912691	2020	EUROPE	AT		Burgenland	Jennersdorf	Jennersdorf	46.96	16.15	25
https://observation.org/observation/203913053	2020	EUROPE	AT		Burgenland	Jennersdorf	Jennersdorf	46.96	16.15	25
https://observation.org/observation/204804518	2020	EUROPE	AT		Burgenland	Jennersdorf	Jennersdorf	46.96	16.15	25
https://www.inaturalist.org/observations/93137083	2017	EUROPE	AT	Burgenland	Burgenland	Jennersdorf	Jennersdorf	46.96	16.15	25
https://www.inaturalist.org/observations/93137005	2018	EUROPE	AT	Burgenland	Burgenland	Jennersdorf	Jennersdorf	46.96	16.15	25
https://observation.org/observation/248959175	2022	EUROPE	AT		Tirol	Imst	Nassereith	47.32	10.84	25
https://observation.org/observation/233359611	2021	EUROPE	AT		Salzburg	Zell am See	Saalfelden am Steinernen Meer	47.4	12.83	25
https://observation.org/observation/280150930	2023	EUROPE	AT		Salzburg	Sankt Johann im Pongau	Werfen	47.47	13.19	25
https://observation.org/observation/224197462	2021	EUROPE	AT		Vorarlberg	Bregenz	Riefensberg	47.5	9.95	25
	2019	EUROPE	AT		Bayern	Lindau (Bodensee)	Lindau (Bodensee)	47.55	9.69	25
https://observation.org/observation/254074827	2022	EUROPE	AT		Oberösterreich	Gmunden	Bad Ischl	47.71	13.61	25
https://observation.org/observation/196917157	2020	EUROPE	AT		Oberösterreich	Gmunden	Bad Ischl	47.72	13.58	25
https://observation.org/observation/171599239	2019	EUROPE	AT		Salzburg	Salzburg-Umgebung	Großgmain	47.72	12.91	25
https://observation.org/observation/276728572	2023	EUROPE	AT		Oberösterreich	Gmunden	Bad Ischl	47.72	13.58	25
https://observation.org/observation/174253407	2019	EUROPE	AT		Salzburg	Salzburg-Umgebung	Großgmain	47.74	12.93	25
https://observation.org/observation/252438615	2022	EUROPE	AT		Salzburg	Salzburg-Umgebung	Elsbethen	47.76	13.08	25
https://observation.org/observation/251347105	2022	EUROPE	AT		Salzburg	Salzburg Stadt	Salzburg	47.77	13.03	25
https://observation.org/observation/277188760	2023	EUROPE	AT		Salzburg	Salzburg Stadt	Salzburg	47.79	13.06	25
https://observation.org/observation/211830429	2021	EUROPE	AT		Salzburg	Salzburg Stadt	Salzburg	47.79	13.05	25
https://observation.org/observation/268313537	2023	EUROPE	AT		Salzburg	Salzburg Stadt	Salzburg	47.79	13.05	25
https://observation.org/observation/178703425	2019	EUROPE	AT		Salzburg	Salzburg Stadt	Salzburg	47.79	13.04	25
https://observation.org/observation/219882358	2021	EUROPE	AT		Salzburg	Salzburg Stadt	Salzburg	47.79	13.04	25
https://observation.org/observation/272889889	2023	EUROPE	AT		Salzburg	Salzburg Stadt	Salzburg	47.8	13.05	25
	2015	EUROPE	AT		Salzburg	Salzburg Stadt	Salzburg	47.8	13.04	25
https://observation.org/observation/200209448	2020	EUROPE	AT		Salzburg	Salzburg Stadt	Salzburg	47.81	13.05	25
https://observation.org/observation/255093205	2022	EUROPE	AT		Salzburg	Salzburg-Umgebung	Koppl	47.82	13.09	25
https://observation.org/observation/180370165	2019	EUROPE	AT		Salzburg	Salzburg-Umgebung	Koppl	47.82	13.09	25
https://observation.org/observation/200238923	2020	EUROPE	AT		Salzburg	Salzburg-Umgebung	Koppl	47.82	13.09	25
https://observation.org/observation/218767226	2021	EUROPE	AT		Salzburg	Salzburg Stadt	Salzburg	47.83	13.05	25
https://observation.org/observation/202005546	2017	EUROPE	AT		Salzburg	Salzburg-Umgebung	Plainfeld	47.84	13.16	25
https://observation.org/observation/202007817	2017	EUROPE	AT		Salzburg	Salzburg-Umgebung	Plainfeld	47.84	13.16	25
https://observation.org/observation/161406242	2018	EUROPE	AT		Salzburg	Salzburg-Umgebung	Thalgau	47.85	13.23	25
https://observation.org/observation/177742656	2019	EUROPE	AT		Salzburg	Salzburg-Umgebung	Thalgau	47.85	13.22	25
https://observation.org/observation/177558294	2019	EUROPE	AT		Salzburg	Salzburg-Umgebung	Thalgau	47.85	13.22	25
https://observation.org/observation/177558295	2019	EUROPE	AT		Salzburg	Salzburg-Umgebung	Thalgau	47.85	13.22	25
https://observation.org/observation/286416854	2023	EUROPE	AT		Salzburg	Salzburg-Umgebung	Elixhausen	47.87	13.06	25
https://observation.org/observation/193931108	2020	EUROPE	AT		Burgenland	Neusiedl am See	Zurndorf	47.98	17.03	25
https://observation.org/observation/162099034	2018	EUROPE	AT		Salzburg	Salzburg-Umgebung	Bürmoos	47.99	12.92	25
https://observation.org/observation/253614285	2022	EUROPE	AT		Salzburg	Salzburg-Umgebung	Bürmoos	47.99	12.94	25
https://observation.org/observation/225301334	2021	EUROPE	AT		Oberösterreich	Braunau am Inn	Sankt Pantaleon	48	12.88	25
	2020	EUROPE	AT		Niederösterreich	Baden	Baden	48	16.23	25
https://observation.org/observation/253292208	2022	EUROPE	AT		Oberösterreich	Braunau am Inn	Ostermiething	48.05	12.86	25
https://observation.org/observation/273530585	2023	EUROPE	AT		Oberösterreich	Wels Land	Sanktdl-Paura	48.09	13.87	25
https://observation.org/observation/245303964	2022	EUROPE	AT		Wien	Wien Stadt	Wien	48.19	16.38	25
https://www.inaturalist.org/observations/93968810	2021	EUROPE	AT	Wien	Wien	Wien Stadt	Wien	48.23	16.3	25
https://observation.org/observation/254453976	2022	EUROPE	AT		Niederösterreich	Tulln	Sankt Andrä-Wördern	48.3	16.21	25
https://observation.org/observation/254453589	2022	EUROPE	AT		Niederösterreich	Tulln	Sankt Andrä-Wördern	48.3	16.21	25
https://observation.org/observation/248472975	2022	EUROPE	AT		Niederösterreich	Tulln	Sankt Andrä-Wördern	48.3	16.21	25
https://observation.org/observation/230647337	2015	EUROPE	AT		Niederösterreich	Tulln	Sankt Andrä-Wördern	48.3	16.21	25
https://observation.org/observation/230613212	2018	EUROPE	AT		Niederösterreich	Tulln	Sankt Andrä-Wördern	48.3	16.21	25
https://www.inaturalist.org/observations/110652305	2022	EUROPE	AT	Oberösterreich	Oberösterreich	Linz Stadt	Linz	48.31	14.28	25
	2020	EUROPE	AT		Bayern	Passau (Kreisfreie Stadt)	Passau	48.6	13.51	25
https://www.inaturalist.org/observations/185479507	2023	EUROPE	AT	Wien	Wien	Wien Stadt	Wien	48.21	16.38	26
https://www.inaturalist.org/observations/171908717	2023	EUROPE	AT	Steiermark	Steiermark	Murtal	Seckau	47.27	14.77	27
https://www.inaturalist.org/observations/129547623	2022	EUROPE	AT	Niederösterreich	Niederösterreich	Tulln	Klosterneuburg	48.3	16.34	27
https://www.inaturalist.org/observations/126536848	2022	EUROPE	AT	Vorarlberg	Vorarlberg	Feldkirch	Frastanz	47.22	9.64	28
https://www.inaturalist.org/observations/120189500	2022	EUROPE	AT	Wien	Wien	Wien Stadt	Wien	48.24	16.32	28
https://www.inaturalist.org/observations/18047242	2018	EUROPE	AT	Steiermark	Steiermark	Leibnitz	Leutschach an der Weinstraße	46.65	15.52	29
https://observation.org/observation/253380945	2022	EUROPE	AT		Salzburg	Salzburg Stadt	Salzburg	47.78	13.08	29
https://www.inaturalist.org/observations/91175296	2021	EUROPE	AT	Niederösterreich	Niederösterreich	Bruck an der Leitha	Hof am Leithaberge	47.94	16.58	29
https://www.inaturalist.org/observations/51688367	2017	EUROPE	AT	Wien	Wien	Wien Stadt	Wien	48.23	16.36	29
https://www.inaturalist.org/observations/180030838	2023	EUROPE	AT	Steiermark	Steiermark	Leibnitz	Leibnitz	46.78	15.54	30
https://www.inaturalist.org/observations/100182796	2016	EUROPE	AT	Steiermark	Steiermark	Murtal	Weißkirchen in Steiermark	47.18	14.78	30
https://www.inaturalist.org/observations/169965398	2023	EUROPE	AT	Steiermark	Steiermark	Weiz	Anger	47.28	15.7	30
	2020	EUROPE	AT		Oberösterreich	Steyr Land	Wolfern	48.12	14.39	30
	2019	EUROPE	AT		Oberösterreich	Steyr Land	Wolfern	48.12	14.39	30
	2021	EUROPE	AT		Oberösterreich	Steyr Land	Wolfern	48.12	14.39	30
	2019	EUROPE	AT		Oberösterreich	Steyr Land	Wolfern	48.12	14.39	30
	2021	EUROPE	AT		Oberösterreich	Steyr Land	Wolfern	48.12	14.39	30
	2021	EUROPE	AT		Oberösterreich	Steyr Land	Wolfern	48.12	14.39	30
	2021	EUROPE	AT		Oberösterreich	Steyr Land	Wolfern	48.12	14.39	30
	2016	EUROPE	AT		Oberösterreich	Steyr Land	Wolfern	48.12	14.39	30
	2016	EUROPE	AT		Oberösterreich	Urfahr-Umgebung	Gramastetten	48.33	14.25	30
https://www.inaturalist.org/observations/39975432	2017	EUROPE	AT	Niederösterreich	Niederösterreich	Krems Land	Schönberg am Kamp	48.54	15.69	30
https://www.inaturalist.org/observations/180036321	2023	EUROPE	AT	Niederösterreich	Niederösterreich	Hollabrunn	Grabern	48.6	16.06	30
https://www.inaturalist.org/observations/155643299	2015	EUROPE	AT	Steiermark	Steiermark	Südoststeiermark	Sanktaden	46.82	15.89	31
https://www.inaturalist.org/observations/106063202	2021	EUROPE	AT	Steiermark	Steiermark	Leibnitz	Allerheiligen bei Wildon	46.92	15.58	31
https://www.inaturalist.org/observations/99132334	2021	EUROPE	AT	Steiermark	Steiermark	Graz Stadt	Graz	47.06	15.46	31
https://observation.org/observation/285558286	2023	EUROPE	AT		Salzburg	Sankt Johann im Pongau	Sankt Johann im Pongau	47.34	13.2	31
https://www.inaturalist.org/observations/127266743	2022	EUROPE	AT	Steiermark	Steiermark	Liezen	Sanktinach-Pürgg	47.53	14.05	31
https://observation.org/observation/253376449	2022	EUROPE	AT		Salzburg	Salzburg-Umgebung	Elsbethen	47.76	13.08	31
https://www.inaturalist.org/observations/132520947	2022	EUROPE	AT	Oberösterreich	Oberösterreich	Gmunden	Altmünster	47.89	13.77	31
https://www.inaturalist.org/observations/30393419	2019	EUROPE	AT	Steiermark	Steiermark	Leibnitz	Leutschach an der Weinstraße	46.65	15.52	32
https://observation.org/observation/253859262	2022	EUROPE	AT		Salzburg	Salzburg Stadt	Salzburg	47.81	13.07	32
https://observation.org/observation/265680118	2022	EUROPE	AT		Oberösterreich	Urfahr-Umgebung	Engerwitzdorf	48.33	14.37	32
https://www.inaturalist.org/observations/59768497	2020	EUROPE	AT	Steiermark	Steiermark	Leibnitz	Leibnitz	46.78	15.54	33
https://www.inaturalist.org/observations/131135866	2022	EUROPE	AT	Vorarlberg	Vorarlberg	Dornbirn	Lustenau	47.41	9.66	33
https://www.inaturalist.org/observations/120297083	2022	EUROPE	AT	Wien	Wien	Wien Stadt	Wien	48.22	16.36	33
https://observation.org/observation/253463640	2022	EUROPE	AT		Niederösterreich	Mistelbach	Mistelbach	48.63	16.52	33
https://www.inaturalist.org/observations/129436691	2022	EUROPE	AT	Wien	Wien	Wien Stadt	Wien	48.19	16.38	34
https://www.inaturalist.org/observations/130905676	2022	EUROPE	AT	Kärnten	Kärnten	Wolfsberg	Sankt Andrä	46.77	14.83	35
https://www.inaturalist.org/observations/124983244	2022	EUROPE	AT	Kärnten	Kärnten	Villach Land	Feld am See	46.77	13.75	35
https://www.inaturalist.org/observations/135359287	2022	EUROPE	AT	Tirol	Tirol	Innsbruck Stadt	Innsbruck	47.27	11.37	35
https://www.inaturalist.org/observations/182092118	2023	EUROPE	AT	Salzburg	Salzburg	Sankt Johann im Pongau	Sankt Johann im Pongau	47.35	13.2	35
https://www.inaturalist.org/observations/131712788	2022	EUROPE	AT	Tirol	Tirol	Kufstein	Angerberg	47.49	12.05	35
https://observation.org/observation/285677532	2023	EUROPE	AT		Salzburg	Salzburg Stadt	Salzburg	47.8	13.08	35
https://www.inaturalist.org/observations/169661415	2023	EUROPE	AT	Salzburg	Salzburg	Salzburg Stadt	Salzburg	47.81	13.06	35
https://observation.org/observation/253050994	2022	EUROPE	AT		Oberösterreich	Gmunden	Ebensee	47.81	13.77	35
https://www.inaturalist.org/observations/137833419	2022	EUROPE	AT	Wien	Wien	Wien Stadt	Wien	48.17	16.29	35
https://www.inaturalist.org/observations/85453336	2021	EUROPE	AT	Wien	Wien	Wien Stadt	Wien	48.17	16.28	35
https://www.inaturalist.org/observations/183129669	2023	EUROPE	AT	Steiermark	Steiermark	Graz Stadt	Graz	47.06	15.38	36
https://www.inaturalist.org/observations/180410489	2023	EUROPE	AT	Vorarlberg	Vorarlberg	Bludenz	Bludenz	47.15	9.84	36
https://www.inaturalist.org/observations/95797180	2021	EUROPE	AT	Niederösterreich	Niederösterreich	Sankt Pölten Land	Purkersdorf	48.2	16.17	36
https://www.inaturalist.org/observations/63086782	2020	EUROPE	AT	Wien	Wien	Wien Stadt	Wien	48.23	16.36	36
https://www.inaturalist.org/observations/96800595	2021	EUROPE	AT	Steiermark	Steiermark	Südoststeiermark	Eichkögl	47.01	15.77	37
https://www.inaturalist.org/observations/188360133	2023	EUROPE	AT	Steiermark	Steiermark	Leoben	Eisenerz	47.56	14.86	37
https://observation.org/observation/276472316	2023	EUROPE	AT		Vorarlberg	Dornbirn	Dornbirn	47.41	9.72	40
https://observation.org/observation/271091143	2023	EUROPE	AT		Salzburg	Salzburg Stadt	Salzburg	47.79	13.06	40
https://www.inaturalist.org/observations/30410824	2019	EUROPE	AT	Steiermark	Steiermark	Leibnitz	Leibnitz	46.78	15.55	41
https://www.inaturalist.org/observations/127399727	2022	EUROPE	AT	Steiermark	Steiermark	Liezen	Sanktinach-Pürgg	47.53	14.05	41
https://www.inaturalist.org/observations/94307843	2021	EUROPE	AT	Salzburg	Salzburg	Salzburg Stadt	Salzburg	47.81	13.05	42
https://www.inaturalist.org/observations/62097794	2020	EUROPE	AT	Steiermark	Steiermark	Graz Stadt	Graz	47.11	15.49	43
https://observation.org/observation/224963215	2021	EUROPE	AT		Salzburg	Salzburg Stadt	Salzburg	47.78	13.08	44
https://www.inaturalist.org/observations/95239509	2021	EUROPE	AT	Niederösterreich	Niederösterreich	Sankt Pölten Land	Purkersdorf	48.21	16.17	44
https://www.inaturalist.org/observations/91039487	2021	EUROPE	AT	Steiermark	Steiermark	Graz Stadt	Graz	47.06	15.39	45
https://www.inaturalist.org/observations/14609152	2016	EUROPE	AT	Steiermark	Steiermark	Leibnitz	Leutschach an der Weinstraße	46.65	15.52	48
https://www.inaturalist.org/observations/94116977	2021	EUROPE	AT	Steiermark	Steiermark	Graz Stadt	Graz	47.06	15.44	48
https://www.inaturalist.org/observations/59950075	2020	EUROPE	AT	Wien	Wien	Wien Stadt	Wien	48.23	16.36	48
https://www.inaturalist.org/observations/180667651	2023	EUROPE	AT	Steiermark	Steiermark	Graz Stadt	Graz	47.06	15.38	50
http://www.inaturalist.org/observations/1074783	2014	EUROPE	AT	Steiermark	Steiermark	Graz-Umgebung	Frohnleiten	47.28	15.32	50
https://www.inaturalist.org/observations/12348661	2018	EUROPE	AT	Niederösterreich	Niederösterreich	Neunkirchen	Prigglitz	47.7	15.93	50
https://www.inaturalist.org/observations/52929388	2020	EUROPE	AT	Niederösterreich	Niederösterreich	Waidhofen an der Ybbs Stadt	Waidhofen an der Ybbs	47.96	14.78	50
https://observation.org/observation/279248747	2023	EUROPE	AT		Salzburg	Sankt Johann im Pongau	Pfarrwerfen	47.46	13.22	52
https://www.inaturalist.org/observations/94352241	2021	EUROPE	AT	Oberösterreich	Oberösterreich	Braunau am Inn	Altheim	48.25	13.24	52
https://www.inaturalist.org/observations/179842117	2023	EUROPE	AT	Niederösterreich	Niederösterreich	Tulln	Klosterneuburg	48.3	16.33	52
https://www.inaturalist.org/observations/174429066	2023	EUROPE	AT	Tirol	Tirol	Imst	Obsteig	47.3	10.92	56
https://www.inaturalist.org/observations/129246946	2022	EUROPE	AT	Wien	Wien	Wien Stadt	Wien	48.2	16.38	57
https://www.inaturalist.org/observations/179868951	2023	EUROPE	AT	Steiermark	Steiermark	Graz Stadt	Graz	47.06	15.38	58
https://observation.org/observation/281658796	2023	EUROPE	AT		Vorarlberg	Bregenz	Schoppernau	47.32	10.02	60
https://www.inaturalist.org/observations/37582192	2018	EUROPE	AT	Niederösterreich	Niederösterreich	Mistelbach	Bernhardsthal	48.69	16.86	61
https://observation.org/observation/254248720	2022	EUROPE	AT		Kärnten	Spittal an der Drau	Seeboden am Millstätter See	46.83	13.53	64
https://observation.org/observation/273578419	2023	EUROPE	AT		Oberösterreich	Gmunden	Bad Ischl	47.7	13.63	64
https://observation.org/observation/253752415	2022	EUROPE	AT		Salzburg	Salzburg Stadt	Salzburg	47.8	13.04	64
https://www.inaturalist.org/observations/10064881	2011	EUROPE	AT	Wien	Wien	Wien Stadt	Wien	48.23	16.36	64
https://www.inaturalist.org/observations/131089284	2022	EUROPE	AT	Steiermark	Steiermark	Graz Stadt	Graz	47.07	15.42	65
https://www.inaturalist.org/observations/59459232	2020	EUROPE	AT	Tirol	Tirol	Innsbruck Land	Pettnau	47.29	11.17	65
https://www.inaturalist.org/observations/179935883	2023	EUROPE	AT	Vorarlberg	Vorarlberg	Bregenz	Wolfurt	47.47	9.75	65
https://www.inaturalist.org/observations/27817131	2019	EUROPE	AT	Niederösterreich	Niederösterreich	Wiener Neustadt Land	Bad Schönau	47.49	16.23	65
https://observation.org/observation/239472213	2021	EUROPE	AT		Salzburg	Salzburg Stadt	Salzburg	47.83	12.99	65
https://www.inaturalist.org/observations/31773123	2019	EUROPE	AT	Oberösterreich	Oberösterreich	Vöcklabruck	Mondsee	47.86	13.35	65
https://www.inaturalist.org/observations/20425392	2018	EUROPE	AT	Oberösterreich	Oberösterreich	Vöcklabruck	Mondsee	47.86	13.35	65
https://www.inaturalist.org/observations/59811124	2020	EUROPE	AT	Niederösterreich	Niederösterreich	Melk	Texingtal	48.05	15.33	65
https://www.inaturalist.org/observations/58595518	2020	EUROPE	AT	Wien	Wien	Wien Stadt	Wien	48.17	16.29	65
https://www.inaturalist.org/observations/90238944	2021	EUROPE	AT	Wien	Wien	Wien Stadt	Wien	48.19	16.4	65
https://www.inaturalist.org/observations/116110031	2022	EUROPE	AT	Oberösterreich	Oberösterreich	Linz Stadt	Linz	48.33	14.35	65
https://observation.org/observation/254248695	2022	EUROPE	AT		Kärnten	Spittal an der Drau	Seeboden am Millstätter See	46.83	13.53	68
https://www.inaturalist.org/observations/179052266	2023	EUROPE	AT	Steiermark	Steiermark	Graz Stadt	Graz	47.05	15.39	68
https://www.inaturalist.org/observations/168864179	2023	EUROPE	AT	Tirol	Tirol	Innsbruck Land	Ampass	47.26	11.47	68
https://www.inaturalist.org/observations/92454206	2021	EUROPE	AT	Steiermark	Steiermark	Graz Stadt	Graz	47.07	15.43	70
https://www.inaturalist.org/observations/129457617	2022	EUROPE	AT	Wien	Wien	Wien Stadt	Wien	48.21	16.36	71
https://www.inaturalist.org/observations/120658515	2022	EUROPE	AT	Burgenland	Burgenland	Neusiedl am See	Neusiedl am See	47.94	16.86	73
https://observation.org/observation/225292745	2021	EUROPE	AT		Oberösterreich	Braunau am Inn	Altheim	48.25	13.24	73
https://observation.org/observation/223485256	2021	EUROPE	AT		Oberösterreich	Braunau am Inn	Sankt Pantaleon	48	12.88	76
https://www.inaturalist.org/observations/61464820	2020	EUROPE	AT	Steiermark	Steiermark	Bruck-Mürzzuschlag	Kindberg	47.5	15.44	77
https://www.inaturalist.org/observations/96480908	2021	EUROPE	AT	Niederösterreich	Niederösterreich	Tulln	Klosterneuburg	48.3	16.33	77
https://www.inaturalist.org/observations/96480868	2021	EUROPE	AT	Niederösterreich	Niederösterreich	Tulln	Klosterneuburg	48.3	16.33	77
https://www.inaturalist.org/observations/140244391	2022	EUROPE	AT	Niederösterreich	Niederösterreich	Tulln	Tulln an der Donau	48.33	16.05	80
https://www.inaturalist.org/observations/97157513	2021	EUROPE	AT	Steiermark	Steiermark	Graz-Umgebung	Gratwein-Straßengel	47.11	15.34	84
https://www.inaturalist.org/observations/179515635	2023	EUROPE	AT	Steiermark	Steiermark	Graz-Umgebung	Hitzendorf	47.03	15.27	85
https://www.inaturalist.org/observations/139097900	2022	EUROPE	AT	Steiermark	Steiermark	Graz Stadt	Graz	47.08	15.45	88
https://www.inaturalist.org/observations/140155808	2022	EUROPE	AT	Steiermark	Steiermark	Graz Stadt	Graz	47.08	15.45	89
https://www.inaturalist.org/observations/167973459	2023	EUROPE	AT	Niederösterreich	Niederösterreich	Tulln	Klosterneuburg	48.29	16.29	90
https://www.inaturalist.org/observations/179645802	2023	EUROPE	AT	Steiermark	Steiermark	Leibnitz	Oberhaag	46.69	15.32	93
https://www.inaturalist.org/observations/54814584	2020	EUROPE	AT	Vorarlberg	Vorarlberg	Bludenz	Bludenz	47.15	9.83	93
https://www.inaturalist.org/observations/132375650	2022	EUROPE	AT	Steiermark	Steiermark	Graz-Umgebung	Hart bei Graz	47.07	15.51	97
https://observation.org/observation/250198969	2022	EUROPE	AT		Tirol	Lienz	Dölsach	46.83	12.84	98
https://observation.org/observation/142708504	2017	EUROPE	AT		Kärnten	Spittal an der Drau	Sanktinfeld	46.76	13.24	100
https://www.inaturalist.org/observations/58330271	2020	EUROPE	AT	Salzburg	Salzburg	Salzburg-Umgebung	Oberndorf bei Salzburg	47.95	12.93	100
https://www.inaturalist.org/observations/39174494	2018	EUROPE	AT	Niederösterreich	Niederösterreich	Mistelbach	Bernhardsthal	48.69	16.86	108
https://www.inaturalist.org/observations/144496137	2022	EUROPE	AT	Steiermark	Steiermark	Graz Stadt	Graz	47.12	15.41	110
https://observation.org/observation/251486201	2022	EUROPE	AT		Niederösterreich	Mistelbach	Mistelbach	48.62	16.52	116
https://www.inaturalist.org/observations/120408046	2022	EUROPE	AT	Burgenland	Burgenland	Neusiedl am See	Neusiedl am See	47.94	16.86	117
https://www.inaturalist.org/observations/86191181	2021	EUROPE	AT	Steiermark	Steiermark	Graz-Umgebung	Frohnleiten	47.27	15.33	122
https://www.inaturalist.org/observations/58638358	2020	EUROPE	AT	Wien	Wien	Wien Stadt	Wien	48.24	16.35	132
https://www.inaturalist.org/observations/117766924	2022	EUROPE	AT	Oberösterreich	Oberösterreich	Linz Stadt	Linz	48.32	14.28	141
https://www.inaturalist.org/observations/180342617	2023	EUROPE	AT	Vorarlberg	Vorarlberg	Bregenz	Wolfurt	47.47	9.75	165
https://www.inaturalist.org/observations/59895202	2020	EUROPE	AT	Salzburg	Salzburg	Salzburg-Umgebung	Anif	47.75	13.07	165
https://www.inaturalist.org/observations/173721754	2023	EUROPE	AT	Tirol	Tirol	Imst	Mils bei Imst	47.21	10.68	169
https://www.inaturalist.org/observations/127974897	2022	EUROPE	AT	Wien	Wien	Wien Stadt	Wien	48.23	16.37	175
https://www.inaturalist.org/observations/90055204	2020	EUROPE	AT	Niederösterreich	Niederösterreich	Wiener Neustadt Stadt	Wiener Neustadt	47.85	16.24	180
https://www.inaturalist.org/observations/131563847	2018	EUROPE	AT	Niederösterreich	Niederösterreich	Scheibbs	Scheibbs	48.02	15.16	180
https://www.inaturalist.org/observations/170404735	2023	EUROPE	AT	Niederösterreich	Niederösterreich	Sankt Pölten Land	Eichgraben	48.17	15.97	180
https://www.inaturalist.org/observations/184772349	2023	EUROPE	AT	Niederösterreich	Niederösterreich	Sankt Pölten Land	Eichgraben	48.17	15.97	180
https://www.inaturalist.org/observations/171579073	2023	EUROPE	AT	Niederösterreich	Niederösterreich	Sankt Pölten Land	Eichgraben	48.17	15.97	180
https://www.inaturalist.org/observations/133885300	2022	EUROPE	AT	Niederösterreich	Niederösterreich	Sankt Pölten Land	Eichgraben	48.17	15.97	180
https://www.inaturalist.org/observations/56111905	2020	EUROPE	AT	Wien	Wien	Wien Stadt	Wien	48.21	16.35	180
https://www.inaturalist.org/observations/57848425	2020	EUROPE	AT	Wien	Wien	Wien Stadt	Wien	48.21	16.35	180
https://www.inaturalist.org/observations/57848426	2020	EUROPE	AT	Wien	Wien	Wien Stadt	Wien	48.21	16.35	180
https://www.inaturalist.org/observations/19578927	2016	EUROPE	AT	Steiermark	Steiermark	Graz Stadt	Graz	47.05	15.4	181
https://www.inaturalist.org/observations/187033049	2023	EUROPE	AT	Steiermark	Steiermark	Graz Stadt	Graz	47.08	15.45	181
https://www.inaturalist.org/observations/180495277	2023	EUROPE	AT	Tirol	Tirol	Innsbruck Stadt	Innsbruck	47.26	11.35	181
https://www.inaturalist.org/observations/57938724	2020	EUROPE	AT	Steiermark	Steiermark	Graz Stadt	Graz	47.08	15.45	182
https://www.inaturalist.org/observations/182296317	2023	EUROPE	AT	Steiermark	Steiermark	Graz-Umgebung	Lieboch	46.97	15.35	183
https://www.inaturalist.org/observations/27936338	2019	EUROPE	AT	Niederösterreich	Niederösterreich	Neunkirchen	Warth	47.65	16.06	187
https://www.inaturalist.org/observations/93263799	2021	EUROPE	AT	Steiermark	Steiermark	Südoststeiermark	Kirchberg an der Raab	46.97	15.78	189
https://www.inaturalist.org/observations/96510688	2021	EUROPE	AT	Oberösterreich	Oberösterreich	Wels Land	Sanktinerkirchen an der Traun	48.07	13.99	192
https://www.inaturalist.org/observations/172580521	2023	EUROPE	AT	Steiermark	Steiermark	Murau	Neumarkt in der Steiermark	47.07	14.42	210
https://www.inaturalist.org/observations/59435317	2020	EUROPE	AT	Oberösterreich	Oberösterreich	Perg	Katsdorf	48.28	14.52	210
https://www.inaturalist.org/observations/45982172	2020	EUROPE	AT	Wien	Wien	Wien Stadt	Wien	48.24	16.31	211
https://www.inaturalist.org/observations/180013358	2023	EUROPE	AT	Wien	Wien	Wien Stadt	Wien	48.25	16.33	242
https://observation.org/observation/281661103	2023	EUROPE	AT		Vorarlberg	Bregenz	Schoppernau	47.32	10.02	243
https://www.inaturalist.org/observations/57762557	2020	EUROPE	AT	Steiermark	Steiermark	Südoststeiermark	Eichkögl	47.01	15.77	244
https://www.inaturalist.org/observations/168894175	2023	EUROPE	AT	Niederösterreich	Niederösterreich	Mödling	Perchtoldsdorf	48.12	16.23	244
https://www.inaturalist.org/observations/57054746	2020	EUROPE	AT	Wien	Wien	Wien Stadt	Wien	48.23	16.36	245
https://www.inaturalist.org/observations/93593958	2021	EUROPE	AT	Wien	Wien	Wien Stadt	Wien	48.28	16.33	245
https://www.inaturalist.org/observations/188624835	2023	EUROPE	AT	Wien	Wien	Wien Stadt	Wien	48.22	16.36	248
	2013	EUROPE	AT		Kärnten	Völkermarkt	Sittersdorf	46.56	14.55	250
	2013	EUROPE	AT		Salzburg	Salzburg Stadt	Salzburg	47.8	13.06	250
	2023	EUROPE	AT		Wien	Wien Stadt	Wien	48.21	16.37	250
	2023	EUROPE	AT		Wien	Wien Stadt	Wien	48.21	16.36	250
		EUROPE	AT		Oberösterreich	Linz Stadt	Linz	48.3	14.27	250
	2020	EUROPE	AT		Oberösterreich	Linz Stadt	Linz	48.3	14.27	250
https://www.inaturalist.org/observations/180299294	2023	EUROPE	AT	Niederösterreich	Niederösterreich	Korneuburg	Spillern	48.38	16.26	256
https://www.inaturalist.org/observations/56399364	2020	EUROPE	AT	Oberösterreich	Oberösterreich	Wels Land	Buchkirchen	48.23	14.03	258
https://www.inaturalist.org/observations/59213528	2020	EUROPE	AT	Niederösterreich	Niederösterreich	Krems an der Donau Stadt	Krems an der Donau	48.41	15.59	263
https://www.inaturalist.org/observations/123153894	2022	EUROPE	AT	Niederösterreich	Niederösterreich	Scheibbs	Wieselburg-Land	48.13	15.08	265
https://www.inaturalist.org/observations/94567294	2021	EUROPE	AT	Kärnten	Kärnten	Feldkirchen	Feldkirchen in Kärnten	46.73	14.11	276
https://www.inaturalist.org/observations/80887548	2021	EUROPE	AT	Wien	Wien	Wien Stadt	Wien	48.17	16.29	357
https://www.inaturalist.org/observations/32123020	2019	EUROPE	AT	Wien	Wien	Wien Stadt	Wien	48.22	16.34	365
https://www.inaturalist.org/observations/32125834	2019	EUROPE	AT	Wien	Wien	Wien Stadt	Wien	48.22	16.34	365
https://www.inaturalist.org/observations/28890454	2019	EUROPE	AT	Wien	Wien	Wien Stadt	Wien	48.22	16.34	365
https://www.inaturalist.org/observations/19908953	2017	EUROPE	AT	Wien	Wien	Wien Stadt	Wien	48.22	16.34	365
https://www.inaturalist.org/observations/7245417	2017	EUROPE	AT	Wien	Wien	Wien Stadt	Wien	48.22	16.34	365
https://www.inaturalist.org/observations/129244170	2022	EUROPE	AT	Wien	Wien	Wien Stadt	Wien	48.22	16.34	366
https://www.inaturalist.org/observations/182365833	2023	EUROPE	AT	Salzburg	Salzburg	Hallein	Hallein	47.69	13.11	375
https://www.inaturalist.org/observations/127260582	2022	EUROPE	AT	Steiermark	Steiermark	Liezen	Sanktinach-Pürgg	47.53	14.06	379
https://www.inaturalist.org/observations/60221126	2020	EUROPE	AT	Wien	Wien	Wien Stadt	Wien	48.23	16.31	437
	2012	EUROPE	AT		Steiermark	Leibnitz	Kitzeck im Sausal	46.77	15.45	500
	2018	EUROPE	AT		Oberösterreich	Vöcklabruck	Mondsee	47.82	13.38	500
	2016	EUROPE	AT		Oberösterreich	Gmunden	Sankt Konrad	47.92	13.9	500
	2019	EUROPE	AT		Wien	Wien Stadt	Wien	48.15	16.27	500
https://www.inaturalist.org/observations/170858722	2023	EUROPE	AT	Wien	Wien	Wien Stadt	Wien	48.19	16.32	500
	2016	EUROPE	AT		Oberösterreich	Urfahr-Umgebung	Gramastetten	48.33	14.25	500
	2015	EUROPE	AT		Oberösterreich	Urfahr-Umgebung	Gramastetten	48.33	14.25	500
	2015	EUROPE	AT		Oberösterreich	Urfahr-Umgebung	Gallneukirchen	48.36	14.42	500
	2014	EUROPE	AT		Oberösterreich	Urfahr-Umgebung	Gallneukirchen	48.36	14.42	500
	2015	EUROPE	AT		Oberösterreich	Urfahr-Umgebung	Gallneukirchen	48.36	14.42	500
	2016	EUROPE	AT		Oberösterreich	Urfahr-Umgebung	Gallneukirchen	48.36	14.42	500
	2014	EUROPE	AT		Oberösterreich	Urfahr-Umgebung	Gallneukirchen	48.36	14.42	500
	2013	EUROPE	AT		Oberösterreich	Urfahr-Umgebung	Gallneukirchen	48.36	14.42	500
	2016	EUROPE	AT		Oberösterreich	Urfahr-Umgebung	Gallneukirchen	48.36	14.42	500
	2013	EUROPE	AT		Oberösterreich	Urfahr-Umgebung	Gallneukirchen	48.36	14.42	500
	2013	EUROPE	AT		Oberösterreich	Urfahr-Umgebung	Gallneukirchen	48.36	14.42	500
	2017	EUROPE	AT		Oberösterreich	Urfahr-Umgebung	Gallneukirchen	48.36	14.42	500
	2014	EUROPE	AT		Oberösterreich	Urfahr-Umgebung	Gallneukirchen	48.36	14.42	500
	2013	EUROPE	AT		Oberösterreich	Urfahr-Umgebung	Gallneukirchen	48.36	14.42	500
	2013	EUROPE	AT		Oberösterreich	Urfahr-Umgebung	Gallneukirchen	48.36	14.42	500
	2015	EUROPE	AT		Oberösterreich	Urfahr-Umgebung	Gallneukirchen	48.36	14.42	500
	2013	EUROPE	AT		Oberösterreich	Urfahr-Umgebung	Gallneukirchen	48.36	14.42	500
	2014	EUROPE	AT		Oberösterreich	Urfahr-Umgebung	Gallneukirchen	48.36	14.42	500
	2016	EUROPE	AT		Oberösterreich	Urfahr-Umgebung	Alberndorf in der Riedmark	48.38	14.42	500
https://observation.org/observation/199085962	2020	EUROPE	AT		Salzburg	Hallein	Annaberg-Lungötz	47.54	13.46	513
https://observation.org/observation/177465606	2019	EUROPE	AT		Tirol	Schwaz	Hainzenberg	47.21	11.88	516
https://www.inaturalist.org/observations/83961370	2019	EUROPE	AT	Niederösterreich	Niederösterreich	Sankt Pölten Land	Neulengbach	48.2	15.9	800
https://www.inaturalist.org/observations/133003677	2022	EUROPE	AT	Oberösterreich	Oberösterreich	Urfahr-Umgebung	Altenberg bei Linz	48.37	14.35	804
https://www.inaturalist.org/observations/189360381	2023	EUROPE	AT	Steiermark	Steiermark	Graz Stadt	Graz	47.08	15.46	897
https://www.inaturalist.org/observations/40749301	2016	EUROPE	AT	Niederösterreich	Niederösterreich	Baden	Traiskirchen	48.01	16.3	922
https://www.inaturalist.org/observations/30981102	2019	EUROPE	AT	Steiermark	Steiermark	Weiz	Weiz	47.22	15.63	929
https://www.inaturalist.org/observations/148903630	2013	EUROPE	AT	Vorarlberg	Vorarlberg	Bludenz	Bludenz	47.15	9.84	964
27719B03-9E93-4E2C-9584-86C92B9B0298	2022	EUROPE	AT		Kärnten	Villach Land	Arnoldstein	46.55	13.79	1000
6754BCC8-CDB2-4E17-9E44-BB6CBE52598C	2022	EUROPE	AT		Kärnten	Villach Stadt	Villach	46.57	13.76	1000
4077DE76-A9BE-4DF1-90D8-5D1AE2E6BE5E	2022	EUROPE	AT		Kärnten	Villach Stadt	Villach	46.58	13.84	1000
C0B1D00B-7FB6-45BA-8004-85593005BB34	2022	EUROPE	AT		Kärnten	Hermagor	Hermagor-Pressegger See	46.63	13.25	1000
774411BC-6D45-469D-AD43-9DF5B75F9B08	2021	EUROPE	AT		Kärnten	Hermagor	Gitschtal	46.69	13.24	1000
AD347354-9C3C-4C92-A99A-0561DD8FFFDD	2019	EUROPE	AT		Kärnten	Hermagor	Gitschtal	46.69	13.24	1000
9B83C20E-927F-4EBF-8586-B11B320E8D13	2022	EUROPE	AT		Kärnten	Villach Land	Feld am See	46.76	13.75	1000
C0F1FB96-7A70-468B-96DF-499B2F485382	2022	EUROPE	AT		Kärnten	Spittal an der Drau	Millstatt am See	46.79	13.61	1000
7E2E7981-C8F7-4B0C-B33A-A67D3229327D	2022	EUROPE	AT		Kärnten	Spittal an der Drau	Seeboden am Millstätter See	46.81	13.52	1000
D6250CCF-AA6F-4163-951F-29F82D0F63EB	2023	EUROPE	AT		Kärnten	Spittal an der Drau	Seeboden am Millstätter See	46.82	13.51	1000
A3FE71F7-C99F-4D18-A216-40317C861E01	2021	EUROPE	AT		Tirol	Lienz	Lienz	46.83	12.76	1000
BF15EEBB-A6E8-42C1-869A-BA10F156D611	2022	EUROPE	AT		Tirol	Lienz	Dölsach	46.83	12.84	1000
D2A99A69-4B68-496B-B4E4-5E352F90049A	2022	EUROPE	AT		Kärnten	Spittal an der Drau	Seeboden am Millstätter See	46.83	13.53	1000
7039C3E2-232D-44B5-90CF-45BEA1DF1DE2	2022	EUROPE	AT		Kärnten	Spittal an der Drau	Seeboden am Millstätter See	46.83	13.53	1000
6CC0E2BC-699B-4261-9ED4-FB6796727470	2021	EUROPE	AT		Kärnten	Spittal an der Drau	Flattach	46.94	13.12	1000
495B9128-150D-4F3D-A49B-80A1C80E73E5	2021	EUROPE	AT		Kärnten	Spittal an der Drau	Flattach	46.94	13.12	1000
0759648E-D3DB-4371-8AC1-5901A4AA1025	2020	EUROPE	AT		Kärnten	Spittal an der Drau	Flattach	46.94	13.12	1000
2EC0851A-492D-4034-B09E-1C0D0BA18E8F	2020	EUROPE	AT		Burgenland	Jennersdorf	Jennersdorf	46.96	16.15	1000
821DAD73-8698-4684-8892-926AFC3A9AFA	2020	EUROPE	AT		Burgenland	Jennersdorf	Jennersdorf	46.96	16.15	1000
6E6FF172-4FA4-42DA-8C18-6135E80E0D90	2021	EUROPE	AT		Burgenland	Jennersdorf	Jennersdorf	46.96	16.15	1000
https://observation.org/observation/200234929	2020	EUROPE	AT		Burgenland	Jennersdorf	Jennersdorf	46.96	16.15	1000
C0601C7F-0157-40C2-B7DB-12EB15055A9F	2020	EUROPE	AT		Burgenland	Jennersdorf	Jennersdorf	46.96	16.15	1000
2BF5C792-2B16-4E29-94A2-A35EF34F87DE	2020	EUROPE	AT		Burgenland	Jennersdorf	Jennersdorf	46.96	16.15	1000
https://observation.org/observation/198534127	2020	EUROPE	AT		Burgenland	Jennersdorf	Jennersdorf	46.96	16.15	1000
4ABF5A6D-739B-4EEE-AC03-753064E1AF77	2020	EUROPE	AT		Burgenland	Jennersdorf	Jennersdorf	46.96	16.15	1000
8F8C52CB-D4E6-427C-A9D2-9EB1D9CC3831	2021	EUROPE	AT		Burgenland	Jennersdorf	Jennersdorf	46.96	16.15	1000
C2328F78-F9D1-434D-91F5-DF3DE1579BBD	2020	EUROPE	AT		Burgenland	Jennersdorf	Jennersdorf	46.96	16.15	1000
2108D8C2-7B60-423B-9D8E-85179B5CC0D6	2021	EUROPE	AT		Burgenland	Jennersdorf	Jennersdorf	46.96	16.15	1000
D2FC824C-3A32-4338-8204-F912DD4A9FC5	2020	EUROPE	AT		Burgenland	Jennersdorf	Jennersdorf	46.96	16.15	1000
F93AEC7A-CCF8-49C4-81C1-74B7E2E40B79	2020	EUROPE	AT		Burgenland	Jennersdorf	Jennersdorf	46.96	16.15	1000
https://observation.org/observation/200849682	2020	EUROPE	AT		Burgenland	Jennersdorf	Jennersdorf	46.96	16.15	1000
DDE02ED3-A47C-427F-9E94-1026B3051BD5	2022	EUROPE	AT		Vorarlberg	Bludenz	Tschagguns	47.07	9.92	1000
A82E4207-DDA0-4E86-873F-3EEF644D52F5	2022	EUROPE	AT		Vorarlberg	Bludenz	Tschagguns	47.07	9.92	1000
02096CD7-01AC-4831-8C74-02B5D337D5D8	2022	EUROPE	AT		Vorarlberg	Bludenz	Tschagguns	47.07	9.92	1000
https://observation.org/observation/143726184	2017	EUROPE	AT		Steiermark	Weiz	Hofstätten an der Raab	47.08	15.76	1000
37FEB0F6-A538-471B-A5D5-E001DC0CFCB2	2022	EUROPE	AT		Tirol	Landeck	Landeck	47.14	10.56	1000
B2CD3541-1D62-4AC2-932D-DFBFEB3722FA	2019	EUROPE	AT		Steiermark	Voitsberg	Geistthal-Södingberg	47.17	15.16	1000
C085B91D-3297-4292-B560-E1D710A5B6D7	2016	EUROPE	AT		Steiermark	Voitsberg	Geistthal-Södingberg	47.17	15.16	1000
9E0977F1-CD8D-4016-9024-68975CD546EF	2021	EUROPE	AT		Steiermark	Voitsberg	Geistthal-Södingberg	47.18	15.15	1000
CFB2643D-8631-44FA-8EC0-8BF9F813CC1B	2019	EUROPE	AT		Tirol	Schwaz	Hainzenberg	47.21	11.88	1000
7B450E6D-E358-4F33-8A32-BBF733726794	2021	EUROPE	AT		Tirol	Innsbruck Land	Axams	47.23	11.28	1000
02510622-A680-4E81-A578-DC31739A85E3	2023	EUROPE	AT		Salzburg	Sankt Johann im Pongau	Großarl	47.25	13.19	1000
15D89F27-7100-46EF-A9C4-A7520199A0C6	2023	EUROPE	AT		Tirol	Innsbruck Land	Völs	47.25	11.34	1000
B18F771E-8DD4-4192-9CFE-B625EA99E889	2023	EUROPE	AT		Tirol	Innsbruck Land	Kematen in Tirol	47.25	11.27	1000
593BC6BC-6906-4AC7-BF94-71AE6991A5AE	2022	EUROPE	AT		Salzburg	Sankt Johann im Pongau	Großarl	47.25	13.19	1000
8D5F27C7-4FD7-4F93-B1CF-A138D39B8BF1	2022	EUROPE	AT		Tirol	Imst	Mötz	47.28	10.95	1000
739FE1AE-83BD-41FF-BB9E-E4D476835AE9	2022	EUROPE	AT		Tirol	Imst	Mötz	47.28	10.96	1000
C5D3ED79-7F71-4560-A023-A474EEEFF3E5	2022	EUROPE	AT		Tirol	Imst	Nassereith	47.32	10.84	1000
71B9AC55-761D-4460-937F-845DFE76FC8A	2022	EUROPE	AT		Salzburg	Sankt Johann im Pongau	Sankt Veit im Pongau	47.33	13.15	1000
DB9DAB64-4263-452F-B96C-1E14997F5BE0	2021	EUROPE	AT		Salzburg	Zell am See	Saalfelden am Steinernen Meer	47.4	12.83	1000
1769D39D-BF82-41A0-A660-0DB246BB4569	2019	EUROPE	AT		Salzburg	Zell am See	Saalfelden am Steinernen Meer	47.4	12.83	1000
65DFBD4D-69CC-43F9-97E4-183628145D18	2023	EUROPE	AT		Salzburg	Zell am See	Saalfelden am Steinernen Meer	47.43	12.84	1000
8E20BF9F-22BC-463F-BEBA-0136BEAD8828	2023	EUROPE	AT		Salzburg	Zell am See	Saalfelden am Steinernen Meer	47.43	12.84	1000
D0C8E027-B544-414E-80A1-37E2DC2445EC	2023	EUROPE	AT		Salzburg	Zell am See	Saalfelden am Steinernen Meer	47.43	12.84	1000
00A4C118-EA72-4A9C-B3A5-9C301C521D1E	2019	EUROPE	AT		Salzburg	Zell am See	Saalfelden am Steinernen Meer	47.43	12.84	1000
2E0668E6-7FAB-4E5E-AA3F-053BE495E33F	2023	EUROPE	AT		Salzburg	Zell am See	Saalfelden am Steinernen Meer	47.43	12.84	1000
E70A1D28-5269-4205-9124-3690DBE36F34	2023	EUROPE	AT		Salzburg	Zell am See	Saalfelden am Steinernen Meer	47.43	12.84	1000
F513B809-5069-476E-AF60-43A1D1630B95	2023	EUROPE	AT		Salzburg	Zell am See	Saalfelden am Steinernen Meer	47.43	12.84	1000
141221EB-B3CD-4AB3-8619-EEA476730886	2023	EUROPE	AT		Salzburg	Zell am See	Saalfelden am Steinernen Meer	47.43	12.84	1000
36184564-D78A-4336-B131-0BCA8EF3D002	2023	EUROPE	AT		Salzburg	Zell am See	Saalfelden am Steinernen Meer	47.43	12.84	1000
E557B782-21DD-4682-AB85-E216B4CA7F14	2018	EUROPE	AT		Salzburg	Zell am See	Saalfelden am Steinernen Meer	47.43	12.84	1000
17733C3C-B31F-4148-ADA3-0534339EF869	2023	EUROPE	AT		Salzburg	Zell am See	Saalfelden am Steinernen Meer	47.43	12.84	1000
31B696E8-3FFC-4BC1-ACCB-D64AEBE65EDC	2023	EUROPE	AT		Salzburg	Zell am See	Saalfelden am Steinernen Meer	47.43	12.84	1000
F2E267EE-C1B2-4B5D-B8FD-373693692FD9	2023	EUROPE	AT		Salzburg	Zell am See	Saalfelden am Steinernen Meer	47.43	12.84	1000
FEDCD5A6-4D80-4236-A196-C9E57DDE646B	2023	EUROPE	AT		Salzburg	Zell am See	Saalfelden am Steinernen Meer	47.43	12.84	1000
79497F7D-9EEF-4BCF-8B1B-0107274D443B	2023	EUROPE	AT		Salzburg	Zell am See	Saalfelden am Steinernen Meer	47.43	12.84	1000
224C2DD5-DC9B-4776-8F47-2DBC334B5E4D	2023	EUROPE	AT		Salzburg	Zell am See	Saalfelden am Steinernen Meer	47.43	12.84	1000
AB38C0B1-9584-4506-9681-5C818C152C87	2019	EUROPE	AT		Salzburg	Zell am See	Saalfelden am Steinernen Meer	47.43	12.84	1000
0CE6A24C-AF0F-4863-945D-52B7B55A280A	2018	EUROPE	AT		Salzburg	Zell am See	Saalfelden am Steinernen Meer	47.43	12.84	1000
1C6BBE0C-8F0F-4660-BFE3-CFE440A41A0A	2023	EUROPE	AT		Salzburg	Zell am See	Saalfelden am Steinernen Meer	47.43	12.84	1000
D953B2A3-3E88-4E29-83BC-396479511B50	2018	EUROPE	AT		Salzburg	Sankt Johann im Pongau	Bischofshofen	47.43	13.22	1000
EA2D6954-0923-4308-A78B-17B58174C529	2023	EUROPE	AT		Salzburg	Zell am See	Saalfelden am Steinernen Meer	47.43	12.84	1000
E390028B-1386-4F1D-B4C1-23A3C2BF30F7	2023	EUROPE	AT		Salzburg	Zell am See	Saalfelden am Steinernen Meer	47.43	12.84	1000
2DC5C997-F1C1-42AB-B126-8DC51B1B20D9	2023	EUROPE	AT		Salzburg	Zell am See	Saalfelden am Steinernen Meer	47.43	12.84	1000
FDBD2F5D-6410-4B52-BE42-D3B8E1884492	2023	EUROPE	AT		Salzburg	Zell am See	Saalfelden am Steinernen Meer	47.43	12.84	1000
5584971D-06CB-42F8-B10A-88BC453A4C23	2023	EUROPE	AT		Salzburg	Zell am See	Saalfelden am Steinernen Meer	47.43	12.84	1000
FD586359-F8DB-43B7-AFEB-3019C5947EBA	2023	EUROPE	AT		Salzburg	Zell am See	Saalfelden am Steinernen Meer	47.43	12.84	1000
9C642BAD-C477-4795-970B-D1585405920C	2022	EUROPE	AT		Vorarlberg	Dornbirn	Dornbirn	47.43	9.75	1000
CA219DE0-2BBB-452E-AC38-DD172CBBB684	2023	EUROPE	AT		Salzburg	Sankt Johann im Pongau	Pfarrwerfen	47.46	13.22	1000
9A83C17E-D9A3-4C0E-BB7D-A1E138ABBCA6	2020	EUROPE	AT		Salzburg	Sankt Johann im Pongau	Werfen	47.47	13.19	1000
9EA05B10-DC64-4A43-ACD2-16B834B5A23F	2023	EUROPE	AT		Salzburg	Sankt Johann im Pongau	Werfen	47.47	13.19	1000
https://observation.org/observation/200394446	2020	EUROPE	AT		Salzburg	Sankt Johann im Pongau	Werfen	47.47	13.19	1000
3D10B9E0-F0FD-4C4A-92AF-562C3039A7ED	2022	EUROPE	AT		Salzburg	Sankt Johann im Pongau	Werfen	47.48	13.18	1000
070A8C8B-50BC-4D08-BCB5-DBB0FACC66CE	2023	EUROPE	AT		Tirol	Kitzbühel	Sankt Johann in Tirol	47.52	12.42	1000
8B6E6B4C-78BF-4DFE-8740-4A87225FBB29	2020	EUROPE	AT		Salzburg	Hallein	Annaberg-Lungötz	47.54	13.46	1000
202F295A-24FA-452A-A401-E3612B2BC636	2023	EUROPE	AT		Steiermark	Liezen	Altaussee	47.64	13.77	1000
F59E95C7-F497-4B9E-95E0-9F6A207B22C7	2012	EUROPE	AT		Salzburg	Hallein	Kuchl	47.64	13.16	1000
47A2D00B-1414-4214-AD3E-F6F6CB903672	2023	EUROPE	AT		Salzburg	Hallein	Bad Vigaun	47.67	13.2	1000
A3422CA2-B87D-416C-842E-119D972749DF	2023	EUROPE	AT		Salzburg	Hallein	Hallein	47.69	13.1	1000
38EFFD81-A916-4DA6-B876-B1A26A0AD9F7	2023	EUROPE	AT		Oberösterreich	Gmunden	Bad Ischl	47.7	13.63	1000
7B0EA081-2A92-43BD-B259-8F8F4E0BE6CE	2022	EUROPE	AT		Oberösterreich	Gmunden	Bad Ischl	47.71	13.61	1000
280101B9-7F38-4376-B7E4-3769350EB31C	2021	EUROPE	AT		Oberösterreich	Gmunden	Bad Ischl	47.71	13.61	1000
4D338C6E-B145-4E0A-B538-C367F4428B50	2019	EUROPE	AT		Bayern	Berchtesgadener Land	Bayerisch Gmain	47.72	12.91	1000
67717284-40F5-419C-8E46-A23BE8AC0F71	2018	EUROPE	AT		Salzburg	Salzburg-Umgebung	Sanktobl	47.72	13.49	1000
55B6064F-8EB5-430C-A4DA-C0CDB3164162	2020	EUROPE	AT		Oberösterreich	Gmunden	Bad Ischl	47.72	13.58	1000
C56829CC-C219-46F3-BBC4-C929BA2D9824	2023	EUROPE	AT		Oberösterreich	Gmunden	Bad Ischl	47.72	13.58	1000
23D2D253-BDB9-4BCF-AB17-95750C74A6E2	2022	EUROPE	AT		Salzburg	Salzburg-Umgebung	Sanktobl	47.72	13.48	1000
B9F0C01F-60A5-47B3-89D0-98D2F26D3543	2023	EUROPE	AT		Oberösterreich	Gmunden	Bad Ischl	47.73	13.58	1000
5C6F11E2-83DC-4836-AE0B-AA24D4C8140F	2022	EUROPE	AT		Salzburg	Salzburg-Umgebung	Grödig	47.74	13.04	1000
736F83F8-4C89-4C80-9CA5-C51ADAA32B74	2022	EUROPE	AT		Salzburg	Salzburg-Umgebung	Grödig	47.74	13.04	1000
EC297259-3699-4C40-AA6A-F21CB4CCE4DB	2019	EUROPE	AT		Salzburg	Salzburg-Umgebung	Großgmain	47.74	12.93	1000
A1A13DB2-75EF-48F0-9481-63B2AD9A0316	2016	EUROPE	AT		Salzburg	Salzburg-Umgebung	Grödig	47.74	13.05	1000
3BE5AA60-1E9D-46C2-9D04-890F665EE9FA	2016	EUROPE	AT		Salzburg	Salzburg-Umgebung	Grödig	47.74	13.04	1000
441DBB70-A8AC-4577-8867-92AD3406C38F	2016	EUROPE	AT		Salzburg	Hallein	Puch bei Hallein	47.74	13.09	1000
041D0D47-9BCB-4010-93AA-05C55F08A744	2017	EUROPE	AT		Salzburg	Salzburg-Umgebung	Großgmain	47.75	12.94	1000
94825079-BA85-4D0D-8C34-448209DC7C97	2022	EUROPE	AT		Salzburg	Salzburg-Umgebung	Anif	47.75	13.06	1000
7275BDB3-BEE9-49EC-84C6-7253956BD1EC	2022	EUROPE	AT		Salzburg	Salzburg-Umgebung	Anif	47.75	13.06	1000
2B40DCFC-7000-4CD9-ADDF-5CE3C91E7C12	2022	EUROPE	AT		Salzburg	Salzburg-Umgebung	Elsbethen	47.76	13.08	1000
61C87A7C-F957-4224-AED4-C8DEE40480EF	2022	EUROPE	AT		Salzburg	Salzburg-Umgebung	Sankt Gilgen	47.76	13.37	1000
E8981818-97E8-4D09-BBDC-18512A7B18D3	2022	EUROPE	AT		Salzburg	Salzburg-Umgebung	Sankt Gilgen	47.76	13.37	1000
A6265CCE-C859-43D8-AF2E-204F9C508043	2022	EUROPE	AT		Salzburg	Salzburg-Umgebung	Elsbethen	47.76	13.08	1000
5559F943-96E7-434E-9C75-34D539CAC827	2022	EUROPE	AT		Salzburg	Salzburg Stadt	Salzburg	47.77	13.05	1000
A159A58E-452E-465B-84E7-B97B961309F0	2012	EUROPE	AT		Salzburg	Salzburg Stadt	Salzburg	47.77	13.04	1000
D2B30F64-F7DC-42A7-B97C-F91AFFE51379	2014	EUROPE	AT		Salzburg	Salzburg Stadt	Salzburg	47.77	13.05	1000
8057988E-D74C-4741-A1C3-BBD97850A68D	2022	EUROPE	AT		Salzburg	Salzburg Stadt	Salzburg	47.77	13.03	1000
30EBC6FC-0DE2-4F0F-99E1-A7796D0BB353	2017	EUROPE	AT		Salzburg	Salzburg-Umgebung	Elsbethen	47.77	13.13	1000
A2C54284-0F9E-40BC-9289-867561AEA7FE	2022	EUROPE	AT		Salzburg	Salzburg Stadt	Salzburg	47.77	13.03	1000
01B51F8C-2314-47DA-8C60-A2436C24B9E2	2022	EUROPE	AT		Salzburg	Salzburg Stadt	Salzburg	47.78	13.08	1000
2CC04059-7D30-4879-A786-CE59DA75B712	2022	EUROPE	AT		Salzburg	Salzburg Stadt	Salzburg	47.78	13.08	1000
A1D378FE-16E6-49ED-98B4-9D668D60F945	2021	EUROPE	AT		Salzburg	Salzburg Stadt	Salzburg	47.78	13.04	1000
28D5A330-4EE1-49D7-A91A-786B37005C67	2013	EUROPE	AT		Salzburg	Salzburg Stadt	Salzburg	47.78	13.05	1000
99EBCD49-93EB-450B-B75E-F7CDCC9DA2D8	2023	EUROPE	AT		Salzburg	Salzburg Stadt	Salzburg	47.78	13.08	1000
21E7CC7C-5640-4F4B-BEC8-D6C8BDBBD284	2021	EUROPE	AT		Salzburg	Salzburg Stadt	Salzburg	47.78	13.08	1000
83881784-D204-4567-A098-B3B3B70FAA02	2013	EUROPE	AT		Salzburg	Salzburg Stadt	Salzburg	47.79	13.05	1000
95413156-5728-4610-9330-FD4EFB6607D6	2021	EUROPE	AT		Salzburg	Salzburg Stadt	Salzburg	47.79	13.04	1000
5AC391BD-67A7-4299-B0E3-F18BDEDDD086	2012	EUROPE	AT		Salzburg	Salzburg Stadt	Salzburg	47.79	13.05	1000
782F84B8-796E-4CBF-95D5-D9450E05965A	2023	EUROPE	AT		Salzburg	Salzburg Stadt	Salzburg	47.79	13.06	1000
49E44C7A-B0E4-4768-81B9-5FC3F7CF6796	2012	EUROPE	AT		Salzburg	Salzburg Stadt	Salzburg	47.79	13.05	1000
6691F55E-FF76-40AF-A4AA-A4BB008D29D6	2017	EUROPE	AT		Salzburg	Salzburg Stadt	Salzburg	47.79	13.05	1000
750B7924-B22C-4D26-A31A-24AE8ADA2739	2016	EUROPE	AT		Salzburg	Salzburg Stadt	Salzburg	47.79	13.05	1000
F1ACA932-DE50-4657-8035-6672ADFE64D4	2015	EUROPE	AT		Salzburg	Salzburg Stadt	Salzburg	47.79	13.08	1000
0BD701CB-F163-4BB2-8751-5BBDAAB8AA88	2014	EUROPE	AT		Salzburg	Salzburg Stadt	Salzburg	47.79	13.05	1000
E7A53215-EBA3-408A-B5F1-33686D7A13B3	2013	EUROPE	AT		Salzburg	Salzburg Stadt	Salzburg	47.79	13.05	1000
B846BD1C-6E8E-4C1F-8BDF-288E327D62D0	2016	EUROPE	AT		Salzburg	Salzburg Stadt	Salzburg	47.79	13.05	1000
D2BFBB3A-191B-43DB-A2B3-1CB8DD72BE67	2022	EUROPE	AT		Salzburg	Salzburg-Umgebung	Wals-Siezenheim	47.79	12.99	1000
5BEEDA1E-33D8-46A2-AE74-9377A2188817	2013	EUROPE	AT		Salzburg	Salzburg Stadt	Salzburg	47.79	13.05	1000
F8F85C32-5CB3-43B0-A283-ADFC37558F83	2021	EUROPE	AT		Salzburg	Salzburg Stadt	Salzburg	47.79	13.04	1000
4A1AA2DC-9077-473A-B529-CBA531149DDC	2023	EUROPE	AT		Salzburg	Salzburg-Umgebung	Fuschl am See	47.79	13.31	1000
226D5800-FF1F-4A5B-888A-39F66DC25C65	2021	EUROPE	AT		Salzburg	Salzburg Stadt	Salzburg	47.79	13.04	1000
9E8B66E0-7087-4096-80B8-E0C78E20D70D	2019	EUROPE	AT		Salzburg	Salzburg Stadt	Salzburg	47.79	13.04	1000
599FD35E-4101-4FC7-8D55-C257D9D8D3C1	2012	EUROPE	AT		Salzburg	Salzburg Stadt	Salzburg	47.79	13.05	1000
76AC47E2-8554-4D9F-8191-60CB1DDB1834	2015	EUROPE	AT		Salzburg	Salzburg Stadt	Salzburg	47.79	13.05	1000
DA6196E1-7001-4FDA-BC31-9A629FB3B756	2016	EUROPE	AT		Salzburg	Salzburg Stadt	Salzburg	47.79	13.05	1000
5D8F31C4-D643-40B1-9643-2A85F850F3C0	2022	EUROPE	AT		Salzburg	Salzburg Stadt	Salzburg	47.79	13.06	1000
67819BF6-AC6B-42C1-8AF1-DD761BC98025	2023	EUROPE	AT		Salzburg	Salzburg Stadt	Salzburg	47.79	13.06	1000
8E29F7C9-45A4-4372-B62B-6A01AE3D2C10	2023	EUROPE	AT		Salzburg	Salzburg Stadt	Salzburg	47.79	13.06	1000
52A785AE-A7D4-43B8-B3EC-B40CD5AA5FC0	2013	EUROPE	AT		Salzburg	Salzburg Stadt	Salzburg	47.79	13.05	1000
C79905E5-B9D9-497C-9FB1-3E3F3D45087B	2023	EUROPE	AT		Salzburg	Salzburg Stadt	Salzburg	47.79	13.06	1000
C7915F45-CFAE-4FF0-A5BC-906B530DBB98	2013	EUROPE	AT		Salzburg	Salzburg Stadt	Salzburg	47.79	13.05	1000
124CC10F-F6EA-4345-A590-B718F11B7FA0	2013	EUROPE	AT		Salzburg	Salzburg Stadt	Salzburg	47.79	13.05	1000
CAE9BBF7-D72F-4C4E-ADBB-6FF59C508381	2014	EUROPE	AT		Salzburg	Salzburg Stadt	Salzburg	47.79	13.05	1000
CA38E233-105F-4146-A9E4-C3E225BEAD6B	2013	EUROPE	AT		Salzburg	Salzburg Stadt	Salzburg	47.79	13.05	1000
F1C696B2-FF72-49FA-8B91-4F3DA895C9C3	2016	EUROPE	AT		Salzburg	Salzburg Stadt	Salzburg	47.79	13.05	1000
50B3171A-E571-45B7-8C0E-4238925322FB	2012	EUROPE	AT		Salzburg	Salzburg Stadt	Salzburg	47.79	13.05	1000
06714255-D2B3-49E1-BC0B-891C20AE2B48	2023	EUROPE	AT		Salzburg	Salzburg Stadt	Salzburg	47.79	13.06	1000
25D57114-8D1D-44A4-A72D-5DC32F989DEA	2013	EUROPE	AT		Salzburg	Salzburg Stadt	Salzburg	47.79	13.05	1000
DFCCE3AE-67D3-4584-B1B6-B0E7CCC9CB94	2021	EUROPE	AT		Salzburg	Salzburg Stadt	Salzburg	47.79	13.05	1000
3E09F350-6EC1-4B18-B172-DF76EAFA17F3	2016	EUROPE	AT		Salzburg	Salzburg Stadt	Salzburg	47.79	13.05	1000
3F560979-7170-4E78-9FAD-5F9096570472	2013	EUROPE	AT		Salzburg	Salzburg Stadt	Salzburg	47.79	13.05	1000
61A6EA52-CAED-4B8F-B8A3-B1D580889513	2012	EUROPE	AT		Salzburg	Salzburg Stadt	Salzburg	47.79	13.05	1000
8494D49A-5917-462B-BA5D-7FD62CE7AC7D	2013	EUROPE	AT		Salzburg	Salzburg Stadt	Salzburg	47.79	13.05	1000
5F34DFDD-D671-43F9-ADD4-6CA5304A812D	2012	EUROPE	AT		Salzburg	Salzburg Stadt	Salzburg	47.79	13.05	1000
1257DF35-0C12-4EB0-8B01-ED8E3B411F26	2022	EUROPE	AT		Salzburg	Salzburg Stadt	Salzburg	47.79	13.06	1000
FB4B175B-2788-4E95-B361-A8567362A69C	2017	EUROPE	AT		Salzburg	Salzburg Stadt	Salzburg	47.79	13.06	1000
FF2B068B-C491-4995-A507-7579C615CB72	2015	EUROPE	AT		Salzburg	Salzburg Stadt	Salzburg	47.79	13.05	1000
82D6E335-DF75-4564-874A-6097A4C252C1	2016	EUROPE	AT		Salzburg	Salzburg Stadt	Salzburg	47.79	13.05	1000
051E0EBB-9F0B-4835-A06C-0DB2502D79EA	2023	EUROPE	AT		Salzburg	Salzburg Stadt	Salzburg	47.79	13.05	1000
1E7AA268-FCD2-43A0-B639-88356EEDA1A8	2013	EUROPE	AT		Salzburg	Salzburg Stadt	Salzburg	47.79	13.05	1000
20724111-2F07-45C3-A4F8-6DA61F6B646B	2015	EUROPE	AT		Salzburg	Salzburg Stadt	Salzburg	47.79	13.03	1000
625920CF-D364-424A-86B3-81ADC4271125	2017	EUROPE	AT		Salzburg	Salzburg Stadt	Salzburg	47.79	13.06	1000
E114E9A7-FF5B-480A-8BED-CF15B86C0A76	2020	EUROPE	AT		Salzburg	Salzburg Stadt	Salzburg	47.8	13.08	1000
AA4F2625-1396-4F3C-83CC-F77B440CCAC1	2023	EUROPE	AT		Salzburg	Salzburg Stadt	Salzburg	47.8	13.05	1000
6A2DCCFD-303A-4116-915F-9D401CC56A04	2023	EUROPE	AT		Salzburg	Salzburg Stadt	Salzburg	47.8	13.05	1000
8760FE22-2084-44B0-86B2-E4CD982F0FC7	2021	EUROPE	AT		Salzburg	Salzburg Stadt	Salzburg	47.8	13.04	1000
62B53D0E-DB72-4027-9A66-71F1CF8B0E0E	2023	EUROPE	AT		Salzburg	Salzburg Stadt	Salzburg	47.8	13.05	1000
B8B7AF44-5859-403C-8DEA-C589BC1E4CD4	2015	EUROPE	AT		Salzburg	Salzburg Stadt	Salzburg	47.8	13.08	1000
BCF69C29-33EF-4B94-83D1-095EB9FB02CC	2022	EUROPE	AT		Salzburg	Salzburg Stadt	Salzburg	47.8	13.04	1000
93B85FFF-8810-4AE3-9A79-1CF9F000AF74	2015	EUROPE	AT		Salzburg	Salzburg Stadt	Salzburg	47.8	13.08	1000
04B7059D-7300-4FB8-AF3C-733EBAABE44B	2023	EUROPE	AT		Salzburg	Salzburg Stadt	Salzburg	47.8	13.05	1000
E26821DE-6CE8-4AB3-9B74-4A5E6AC6FD05	2013	EUROPE	AT		Salzburg	Salzburg Stadt	Salzburg	47.8	13.01	1000
0A971315-974E-4019-8ECA-2C4D2730A3D1	2023	EUROPE	AT		Salzburg	Salzburg Stadt	Salzburg	47.8	13.07	1000
8F307610-F784-4313-986A-068F31610885	2015	EUROPE	AT		Salzburg	Salzburg Stadt	Salzburg	47.8	13.06	1000
4D0A2BA6-1748-4B02-9641-9BAEB7CD1C65	2013	EUROPE	AT		Salzburg	Salzburg Stadt	Salzburg	47.8	13.08	1000
5395F4D9-809B-4EE5-B207-57AA9E21C036	2013	EUROPE	AT		Salzburg	Salzburg Stadt	Salzburg	47.8	13.03	1000
E9E59D36-D014-4DE7-AB07-21BD80C9F8E0	2015	EUROPE	AT		Salzburg	Salzburg Stadt	Salzburg	47.8	13.06	1000
969D3DD1-F1C6-4BEF-87F5-3234DAA045B1	2016	EUROPE	AT		Salzburg	Salzburg Stadt	Salzburg	47.8	13.08	1000
3888E7B6-73F6-4359-8F8A-0E5D5D1B9A03	2019	EUROPE	AT		Salzburg	Salzburg Stadt	Salzburg	47.8	13.04	1000
6B002307-6498-4B71-8C57-152F8D3D207F	2013	EUROPE	AT		Salzburg	Salzburg Stadt	Salzburg	47.8	13.08	1000
11BC4974-2433-4051-8F54-B1A9ACB6C657	2022	EUROPE	AT		Salzburg	Salzburg Stadt	Salzburg	47.8	13.03	1000
E7CEB5C0-02B9-42E4-B039-9B6DE89F83DB	2023	EUROPE	AT		Salzburg	Salzburg Stadt	Salzburg	47.8	13.06	1000
2A178551-8E44-45E1-8378-A03E936E75A6	2021	EUROPE	AT		Salzburg	Salzburg Stadt	Salzburg	47.8	13.06	1000
190AEB2E-A1A1-4F51-82AE-B8DA5F11F689	2022	EUROPE	AT		Salzburg	Salzburg-Umgebung	Koppl	47.81	13.16	1000
A732D793-24DB-4CC6-A932-33D25C579873	2022	EUROPE	AT		Salzburg	Salzburg Stadt	Salzburg	47.81	13.07	1000
1A5B4B11-93DD-43BB-9DF2-57DF93E2DD8A	2013	EUROPE	AT		Salzburg	Salzburg Stadt	Salzburg	47.81	13.05	1000
560255DC-C838-4965-97D1-34A42F610251	2020	EUROPE	AT		Salzburg	Salzburg Stadt	Salzburg	47.81	13.05	1000
AA730DF4-8421-4C0E-9689-F62D26607C9B	2013	EUROPE	AT		Salzburg	Salzburg Stadt	Salzburg	47.81	13.07	1000
239A6531-AF8A-460F-9F46-6A3C727F15D9	2022	EUROPE	AT		Salzburg	Salzburg-Umgebung	Koppl	47.81	13.16	1000
515C9A95-0602-4549-B941-8D1AE2C478AA	2022	EUROPE	AT		Salzburg	Salzburg Stadt	Salzburg	47.81	13.06	1000
4C88CA54-87DA-4C01-A5CF-C9A4B9697AE6	2022	EUROPE	AT		Oberösterreich	Gmunden	Ebensee	47.81	13.77	1000
85ADC96B-88C6-4A66-BC1D-62EF4A2BA33F	2015	EUROPE	AT		Salzburg	Salzburg Stadt	Salzburg	47.81	13.01	1000
03C43786-8EB4-4F1B-BFDF-957B05042B41	2015	EUROPE	AT		Salzburg	Salzburg Stadt	Salzburg	47.82	13.08	1000
923B7F34-5C68-41D0-B369-A4E9BAE57DF1	2022	EUROPE	AT		Salzburg	Salzburg Stadt	Salzburg	47.82	13.04	1000
889BA19E-7D1C-4490-A48C-829C6C850542	2015	EUROPE	AT		Salzburg	Salzburg-Umgebung	Koppl	47.82	13.09	1000
ED491F59-9536-495D-A0B3-365234D2E545	2022	EUROPE	AT		Salzburg	Salzburg-Umgebung	Koppl	47.82	13.09	1000
9046A79C-70AA-46A4-81AE-727E58E10C70	2022	EUROPE	AT		Salzburg	Salzburg Stadt	Salzburg	47.82	13.02	1000
5D655D91-6F1C-40AE-82EE-1DA32C655C8D	2023	EUROPE	AT		Salzburg	Salzburg Stadt	Salzburg	47.82	13.08	1000
F08ADB24-6AA8-4884-9909-EB1078A62966	2016	EUROPE	AT		Salzburg	Salzburg-Umgebung	Koppl	47.82	13.09	1000
FF14F45A-1534-40C5-B7A7-F6A5F3626A75	2021	EUROPE	AT		Salzburg	Salzburg-Umgebung	Koppl	47.82	13.09	1000
AB9D8B75-F7C5-412D-8E3A-B339C4506021	2019	EUROPE	AT		Salzburg	Salzburg-Umgebung	Koppl	47.82	13.09	1000
AE2E0585-59B7-4E1B-9D31-422232CDA528	2015	EUROPE	AT		Salzburg	Salzburg-Umgebung	Koppl	47.82	13.09	1000
28DD977A-F208-4242-AE0C-D3084B90461F	2022	EUROPE	AT		Salzburg	Salzburg-Umgebung	Koppl	47.82	13.09	1000
7698B98B-35D4-4A49-B1AD-A0F52D455697	2017	EUROPE	AT		Salzburg	Salzburg-Umgebung	Koppl	47.82	13.09	1000
D78727CE-8DB2-4C7C-A0C5-3A6E2DF956FA	2023	EUROPE	AT		Salzburg	Salzburg Stadt	Salzburg	47.82	13.04	1000
E1AF9590-5A40-4DDF-9B15-7C0E62155550	2015	EUROPE	AT		Salzburg	Salzburg-Umgebung	Koppl	47.82	13.09	1000
14325436-6CE8-4033-B415-E98D0CF9E906	2020	EUROPE	AT		Salzburg	Salzburg-Umgebung	Koppl	47.82	13.09	1000
18019D1E-1BCF-43EB-AC92-763B4C33D0F7	2015	EUROPE	AT		Salzburg	Salzburg-Umgebung	Koppl	47.82	13.09	1000
E27278FA-5690-409B-B229-9B6C36C66FC7	2023	EUROPE	AT		Salzburg	Salzburg-Umgebung	Koppl	47.82	13.09	1000
B9064CEB-528C-4493-85F5-A977ED96CB21	2019	EUROPE	AT		Salzburg	Salzburg-Umgebung	Koppl	47.82	13.09	1000
3EFFF746-38AB-4D9E-863B-33D47F6D8331	2018	EUROPE	AT		Salzburg	Salzburg-Umgebung	Koppl	47.82	13.09	1000
42ABFB9F-177E-4613-844A-90EC124FFB90	2016	EUROPE	AT		Salzburg	Salzburg-Umgebung	Koppl	47.82	13.09	1000
36C759EC-6D83-4093-81DA-50F9F44FA309	2023	EUROPE	AT		Salzburg	Salzburg-Umgebung	Koppl	47.82	13.09	1000
1F2229EC-D0BB-4D2E-B192-19AED716B04A	2017	EUROPE	AT		Salzburg	Salzburg-Umgebung	Koppl	47.82	13.09	1000
6F73C0BF-5838-45EC-8743-9C48DE978036	2016	EUROPE	AT		Salzburg	Salzburg-Umgebung	Koppl	47.82	13.09	1000
380CF8BB-9B6A-4C8C-BB89-93D2A0286EAE	2021	EUROPE	AT		Salzburg	Salzburg Stadt	Salzburg	47.83	13.05	1000
FAF450B9-BA22-4719-BF0F-768B61A7472D	2021	EUROPE	AT		Salzburg	Salzburg Stadt	Salzburg	47.83	13.04	1000
1E46B8F9-8B45-42AA-852F-40B37F97FA54	2021	EUROPE	AT		Salzburg	Salzburg Stadt	Salzburg	47.83	13.02	1000
D1CAD2E4-DFC1-4CE3-8D0B-E988FDBE9D97	2023	EUROPE	AT		Salzburg	Salzburg Stadt	Salzburg	47.83	13.03	1000
BE3C1414-BC11-4FDB-AB2F-BFD6EF4BD262	2022	EUROPE	AT		Salzburg	Salzburg Stadt	Salzburg	47.83	13.04	1000
60433ED1-F858-47DD-AD90-D28718B2A810	2022	EUROPE	AT		Salzburg	Salzburg Stadt	Salzburg	47.83	13.02	1000
A5FBB408-961A-4426-A6B4-65550F8ED688	2023	EUROPE	AT		Salzburg	Salzburg Stadt	Salzburg	47.83	13.06	1000
358BEB1C-8F17-4A4A-AB10-EB518A8266A8	2022	EUROPE	AT		Salzburg	Salzburg-Umgebung	Eugendorf	47.84	13.16	1000
A15D3F92-395F-46F4-86F2-785CAF41E663	2022	EUROPE	AT		Salzburg	Salzburg-Umgebung	Eugendorf	47.84	13.16	1000
4ED17C13-9C59-42A9-900C-5EADCB73F22D	2022	EUROPE	AT		Salzburg	Salzburg-Umgebung	Eugendorf	47.84	13.16	1000
0C15A041-7927-4E77-B75E-C4AC52290E7B	2021	EUROPE	AT		Salzburg	Salzburg-Umgebung	Bergheim	47.84	13.05	1000
1A1135F2-3851-44EE-82EE-BA498F7D0D99	2022	EUROPE	AT		Salzburg	Salzburg-Umgebung	Eugendorf	47.84	13.16	1000
9DC31718-C6A2-4EC7-86C5-CC155AEC1682	2023	EUROPE	AT		Salzburg	Salzburg-Umgebung	Eugendorf	47.84	13.16	1000
9E75A3DF-3CC7-416A-9DE1-81702AE9F025	2018	EUROPE	AT		Salzburg	Salzburg-Umgebung	Thalgau	47.84	13.22	1000
0A6064DA-44CF-4C57-83DB-8EDEAFBA3E7C	2022	EUROPE	AT		Salzburg	Salzburg-Umgebung	Thalgau	47.85	13.22	1000
4BB86AB6-CA78-4415-9ADD-10FFA19DDE8B	2019	EUROPE	AT		Salzburg	Salzburg-Umgebung	Thalgau	47.85	13.22	1000
E62904BC-06C5-4321-8EC9-42C4F40F7C5C	2023	EUROPE	AT		Salzburg	Salzburg-Umgebung	Elixhausen	47.87	13.06	1000
C89F9AF7-08EA-4A45-93C4-87A84B85EF52	2016	EUROPE	AT		Salzburg	Salzburg-Umgebung	Elixhausen	47.88	13.06	1000
F05D7F14-327B-4936-BAB9-D1C1B93C3A3D	2017	EUROPE	AT		Salzburg	Salzburg-Umgebung	Elixhausen	47.88	13.06	1000
E8510018-FDA8-47E6-9025-C302E2B6FF49	2016	EUROPE	AT		Salzburg	Salzburg-Umgebung	Elixhausen	47.88	13.06	1000
91169591-44FE-4E15-8A0E-1F8F12E84CEE	2018	EUROPE	AT		Oberösterreich	Kirchdorf an der Krems	Molln	47.89	14.35	1000
68CE6A09-DC05-4B23-8EFF-05F12D3A22E3	2021	EUROPE	AT		Oberösterreich	Gmunden	Scharnstein	47.89	13.94	1000
F25F6600-3DC0-4DA5-8FDC-2FA0DD091218	2023	EUROPE	AT		Salzburg	Salzburg-Umgebung	Seekirchen am Wallersee	47.9	13.11	1000
553013F2-BE7D-4308-9EFF-D18318D9AB30	2023	EUROPE	AT		Salzburg	Salzburg-Umgebung	Henndorf am Wallersee	47.9	13.18	1000
B2B6C3A1-F4FE-446C-8CB7-7B5C1D08993D	2022	EUROPE	AT		Salzburg	Salzburg-Umgebung	Seekirchen am Wallersee	47.9	13.11	1000
C3E4EB58-B6B3-4887-BBF9-94DCF3E178AA	2023	EUROPE	AT		Oberösterreich	Vöcklabruck	Attersee am Attersee	47.91	13.51	1000
75039D92-BD53-4B0D-B650-26922C2140BD	2022	EUROPE	AT		Salzburg	Salzburg-Umgebung	Neumarkt am Wallersee	47.93	13.22	1000
215F6C86-DDC6-4C62-AF65-1AA5246B329D	2022	EUROPE	AT		Salzburg	Salzburg-Umgebung	Neumarkt am Wallersee	47.93	13.22	1000
54FCE1E8-015E-44E7-9B01-0028AAB27B01	2022	EUROPE	AT		Salzburg	Salzburg-Umgebung	Neumarkt am Wallersee	47.93	13.22	1000
9AB47371-8506-4FC7-BCC0-62058867E262	2022	EUROPE	AT		Salzburg	Salzburg-Umgebung	Obertrum am See	47.94	13.09	1000
9D919DA4-9323-496E-82F7-91B064911635	2022	EUROPE	AT		Salzburg	Salzburg-Umgebung	Mattsee	47.97	13.1	1000
1806FDFD-6B75-46B7-85EB-059E6FF1B993	2022	EUROPE	AT		Salzburg	Salzburg-Umgebung	Mattsee	47.97	13.1	1000
3457C27F-4B4C-4DCE-896B-7F300962CD7D	2022	EUROPE	AT		Salzburg	Salzburg-Umgebung	Mattsee	47.97	13.1	1000
597C7AA3-B9DC-4D58-B568-741F54C710CA	2022	EUROPE	AT		Salzburg	Salzburg-Umgebung	Mattsee	47.97	13.1	1000
96109939-62C0-4024-96C9-2E0963689074	2022	EUROPE	AT		Salzburg	Salzburg-Umgebung	Mattsee	47.97	13.1	1000
88969D05-817B-483C-B2C4-D8481E3C1BC4	2022	EUROPE	AT		Salzburg	Salzburg-Umgebung	Mattsee	47.97	13.1	1000
7DEA99E7-EDBB-4AE7-976A-9A485CF442E1	2022	EUROPE	AT		Salzburg	Salzburg-Umgebung	Mattsee	47.97	13.1	1000
4CD67E3C-EF62-4A83-8DC3-E7975B6B95FD	2022	EUROPE	AT		Salzburg	Salzburg-Umgebung	Mattsee	47.97	13.1	1000
A25C9B84-934F-4FBD-8F10-CABEE624C02D	2022	EUROPE	AT		Salzburg	Salzburg-Umgebung	Mattsee	47.97	13.1	1000
A30D0F81-410B-4E18-B70F-71ECCCF50FD6	2022	EUROPE	AT		Salzburg	Salzburg-Umgebung	Mattsee	47.97	13.1	1000
FBFD4756-3C57-4FC0-8724-E9CAEEA73B36	2022	EUROPE	AT		Salzburg	Salzburg-Umgebung	Mattsee	47.97	13.1	1000
3021A241-719C-485E-8ED6-BD5D5CD66D73	2023	EUROPE	AT		Salzburg	Salzburg-Umgebung	Mattsee	47.97	13.1	1000
3C6BA920-3D6B-45E5-B03C-E936C46DF43E	2023	EUROPE	AT		Salzburg	Salzburg-Umgebung	Mattsee	47.97	13.1	1000
5CF79D1F-CC7B-4B67-9529-4CEF60338A61	2022	EUROPE	AT		Salzburg	Salzburg-Umgebung	Mattsee	47.97	13.1	1000
3B680C5E-0E23-47DE-A981-1A7679BCAFA4	2020	EUROPE	AT		Burgenland	Neusiedl am See	Zurndorf	47.98	17.03	1000
CA52193E-1A8C-4DF2-8DC2-653AC489915F	2022	EUROPE	AT		Oberösterreich	Gmunden	Laakirchen	47.98	13.84	1000
C14AFF0A-FB9B-4567-96A6-AB35C59C91A2	2022	EUROPE	AT		Oberösterreich	Gmunden	Laakirchen	47.98	13.84	1000
5D10E881-8FC7-48C9-89D1-62C75F7CD06B	2015	EUROPE	AT		Salzburg	Salzburg-Umgebung	Bürmoos	47.98	12.92	1000
C24AAAB3-C27A-4AE8-8EFD-DE0CA77E5DB7	2022	EUROPE	AT		Salzburg	Salzburg-Umgebung	Bürmoos	47.99	12.94	1000
84BC0E90-EBB2-4A39-AAA3-035EF6F59A5B	2022	EUROPE	AT		Salzburg	Salzburg-Umgebung	Bürmoos	47.99	12.92	1000
A0D10DE1-3013-48CA-A2D0-10B036D5389F	2021	EUROPE	AT		Oberösterreich	Braunau am Inn	Sankt Pantaleon	48	12.88	1000
112C1EA9-F9A1-4DE5-A227-857A9426B806	2021	EUROPE	AT		Oberösterreich	Braunau am Inn	Sankt Pantaleon	48	12.88	1000
https://observation.org/observation/278422727	2021	EUROPE	AT		Oberösterreich	Vöcklabruck	Attnang-Puchheim	48.01	13.71	1000
FA47A84B-5FC4-4DE1-86A4-AD6C8636D045	2023	EUROPE	AT		Oberösterreich	Vöcklabruck	Pfaffing	48.01	13.45	1000
5DCBB5CE-8B72-4FAE-9BC4-7C6ABF289E14	2022	EUROPE	AT		Oberösterreich	Braunau am Inn	Sankt Pantaleon	48.02	12.87	1000
964EE588-B1E2-4E3A-8A59-B1691AB5C2EA	2021	EUROPE	AT		Oberösterreich	Braunau am Inn	Ostermiething	48.05	12.86	1000
FE5533A2-271B-4C2F-8263-9911881A47F0	2022	EUROPE	AT		Oberösterreich	Braunau am Inn	Ostermiething	48.05	12.86	1000
54AEF85B-31D0-41BE-ABA6-735E4E377F6D	2021	EUROPE	AT		Oberösterreich	Braunau am Inn	Ostermiething	48.05	12.86	1000
9D36D2FF-C35E-41E6-9C64-857BBC89BDC9	2022	EUROPE	AT		Oberösterreich	Braunau am Inn	Ostermiething	48.05	12.86	1000
80AFD1A6-1A49-4D91-806D-BE0B94A01E58	2022	EUROPE	AT		Oberösterreich	Braunau am Inn	Ostermiething	48.05	12.86	1000
C0C4EC4B-6221-4B61-860A-D433989D9A88	2023	EUROPE	AT		Oberösterreich	Wels Land	Lambach	48.09	13.87	1000
1EE79843-88BB-4641-B1C7-D89E4E68AF85	2022	EUROPE	AT		Wien	Wien Stadt	Wien	48.17	16.34	1000
08128B4C-740E-43B9-B068-0C5ADAB656AE	2018	EUROPE	AT		Oberösterreich	Wels Stadt	Wels	48.18	14.02	1000
C706A7F9-C15E-4CE2-B918-D9F06DD7ED2A	2022	EUROPE	AT		Wien	Wien Stadt	Wien	48.19	16.38	1000
190351CB-87B8-42A3-8B43-E7B07BC7D18E	2019	EUROPE	AT		Oberösterreich	Wels Land	Krenglbach	48.19	13.96	1000
36A13C87-FFDA-4BF1-B136-D1E1122633E3	2022	EUROPE	AT		Oberösterreich	Ried im Innkreis	Ried im Innkreis	48.2	13.49	1000
FFFF46BA-6B8A-4C87-BFCB-9EA8B43D6AF8	2021	EUROPE	AT		Oberösterreich	Braunau am Inn	Altheim	48.25	13.24	1000
AE1C5145-8B36-4046-8C34-2CED7D6D01D2	2022	EUROPE	AT		Niederösterreich	Tulln	Sankt Andrä-Wördern	48.3	16.21	1000
168FB4C9-A3B0-4FA0-A4E2-5BBDFBB660E0	2022	EUROPE	AT		Niederösterreich	Tulln	Sankt Andrä-Wördern	48.3	16.21	1000
57F885AA-42C9-4B70-91DD-2910D80C6AEE	2022	EUROPE	AT		Niederösterreich	Tulln	Sankt Andrä-Wördern	48.3	16.21	1000
02543AEA-C8FC-44F1-A868-593D1180BF5A	2023	EUROPE	AT		Oberösterreich	Rohrbach	Haslach an der Mühl	48.57	14.05	1000
6B3B73C7-E7A4-4AF6-B306-79D26460034F	2022	EUROPE	AT		Niederösterreich	Mistelbach	Mistelbach	48.62	16.52	1000
DD2FFF3B-AA1E-4986-8E87-D63415E705CA	2022	EUROPE	AT		Niederösterreich	Mistelbach	Mistelbach	48.63	16.52	1000
6B24FF66-6732-4363-930E-BE2BB6ED6C65	2022	EUROPE	AT		Niederösterreich	Mistelbach	Mistelbach	48.63	16.52	1000
https://www.inaturalist.org/observations/186546015	2023	EUROPE	AT	Niederösterreich	Niederösterreich	Sankt Pölten Land	Tullnerbach	48.21	16.09	1100
https://www.inaturalist.org/observations/180260183	2023	EUROPE	AT	Burgenland	Burgenland	Eisenstadt-Umgebung	Wimpassing an der Leitha	47.92	16.44	1414
https://www.inaturalist.org/observations/140181405	2018	EUROPE	AT	Niederösterreich	Niederösterreich	Melk	Pöggstall	48.32	15.2	1442
https://www.inaturalist.org/observations/92170341	2021	EUROPE	AT	Niederösterreich	Niederösterreich	Sankt Pölten Stadt	Sankt Pölten	48.16	15.64	1447
https://www.inaturalist.org/observations/131615906	2022	EUROPE	AT	Niederösterreich	Niederösterreich	Sankt Pölten Stadt	Sankt Pölten	48.16	15.64	1447
https://www.inaturalist.org/observations/85071658	2021	EUROPE	AT	Niederösterreich	Niederösterreich	Sankt Pölten Stadt	Sankt Pölten	48.16	15.64	1447
https://www.inaturalist.org/observations/135105227	2022	EUROPE	AT	Niederösterreich	Niederösterreich	Sankt Pölten Stadt	Sankt Pölten	48.16	15.64	1447
https://www.inaturalist.org/observations/185045709	2023	EUROPE	AT	Steiermark	Steiermark	Graz-Umgebung	Sankt Radegund bei Graz	47.18	15.49	1479
https://www.inaturalist.org/observations/98370772	2021	EUROPE	AT	Tirol	Tirol	Schwaz	Zell am Ziller	47.23	11.88	1537
https://www.inaturalist.org/observations/102771559	2021	EUROPE	AT	Steiermark	Steiermark	Weiz	Birkfeld	47.35	15.69	1685
https://www.inaturalist.org/observations/104191644	2021	EUROPE	AT	Steiermark	Steiermark	Weiz	Birkfeld	47.35	15.69	1685
https://www.inaturalist.org/observations/104192512	2021	EUROPE	AT	Steiermark	Steiermark	Weiz	Birkfeld	47.35	15.69	1685
https://www.inaturalist.org/observations/102317859	2021	EUROPE	AT	Steiermark	Steiermark	Weiz	Birkfeld	47.35	15.69	1685
https://www.inaturalist.org/observations/155305852	2022	EUROPE	AT	Niederösterreich	Niederösterreich	Mödling	Mödling	48.08	16.28	1717
https://www.inaturalist.org/observations/133205984	2022	EUROPE	AT	Steiermark	Steiermark	Graz-Umgebung	Deutschfeistritz	47.2	15.34	1989
https://www.inaturalist.org/observations/180244282	2023	EUROPE	AT	Kärnten	Kärnten	Völkermarkt	Völkermarkt	46.66	14.63	2225
https://www.inaturalist.org/observations/33955023	2019	EUROPE	AT	Kärnten	Kärnten	Spittal an der Drau	Seeboden am Millstätter See	46.82	13.52	2267
https://www.inaturalist.org/observations/130474105	2022	EUROPE	AT	Steiermark	Steiermark	Graz Stadt	Graz	47.1	15.4	2759
https://www.inaturalist.org/observations/123139474	2022	EUROPE	AT	Steiermark	Steiermark	Graz Stadt	Graz	47.07	15.39	2763
https://www.inaturalist.org/observations/129872321	2022	EUROPE	AT	Steiermark	Steiermark	Graz Stadt	Graz	47.07	15.39	2772
https://www.inaturalist.org/observations/173287524	2023	EUROPE	AT	Vorarlberg	Vorarlberg	Feldkirch	Frastanz	47.22	9.63	3401
CSCF-LEP-2810493	2016	EUROPE	AT	Vorarlberg	Vorarlberg	Feldkirch	Feldkirch	47.22	9.58	3535
CSCF-LEP-2305046	2012	EUROPE	AT	Vorarlberg	Vorarlberg	Feldkirch	Feldkirch	47.22	9.58	3535
CSCF-LEP-3141666	2018	EUROPE	AT	Vorarlberg	Vorarlberg	Dornbirn	Lustenau	47.45	9.66	3535
https://www.inaturalist.org/observations/131709389	2022	EUROPE	AT	Niederösterreich	Niederösterreich	Tulln	Sankt Andrä-Wördern	48.34	16.24	3575
https://www.inaturalist.org/observations/92009137	2021	EUROPE	AT	Tirol	Tirol	Innsbruck Land	Rum	47.28	11.45	4249
https://www.inaturalist.org/observations/186669320	2023	EUROPE	AT	Steiermark	Steiermark	Murtal	Judenburg	47.17	14.66	4907
https://www.inaturalist.org/observations/75692823	2021	EUROPE	AT	Wien	Wien	Wien Stadt	Wien	48.22	16.38	6088
https://www.inaturalist.org/observations/61464558	2020	EUROPE	AT	Steiermark	Steiermark	Bruck-Mürzzuschlag	Kindberg	47.51	15.45	7588
https://www.inaturalist.org/observations/184246112	2023	EUROPE	AT	Steiermark	Steiermark	Bruck-Mürzzuschlag	Kapfenberg	47.44	15.28	8038
https://www.inaturalist.org/observations/170604575	2023	EUROPE	AT	Oberösterreich	Oberösterreich	Vöcklabruck	Mondsee	47.86	13.34	8086
https://www.inaturalist.org/observations/122164814	2022	EUROPE	AT	Oberösterreich	Oberösterreich	Vöcklabruck	Mondsee	47.85	13.35	8493
https://www.inaturalist.org/observations/9354833	2015	EUROPE	AT	Vorarlberg	Vorarlberg	Dornbirn	Dornbirn	47.41	9.74	8890
https://www.inaturalist.org/observations/112499563	2020	EUROPE	AT	Steiermark	Steiermark	Südoststeiermark	Fehring	46.95	16.07	10000
https://www.inaturalist.org/observations/179916017	2023	EUROPE	AT	Steiermark	Steiermark	Südoststeiermark	Fehring	46.95	16.07	10000
https://www.inaturalist.org/observations/182914677	2023	EUROPE	AT	Steiermark	Steiermark	Südoststeiermark	Fehring	46.95	16.07	10000
https://www.inaturalist.org/observations/183125010	2023	EUROPE	AT	Burgenland	Burgenland	Jennersdorf	Jennersdorf	46.95	16.1	10000
https://www.inaturalist.org/observations/132115443	2022	EUROPE	AT	Burgenland	Burgenland	Jennersdorf	Jennersdorf	46.95	16.1	10000
https://www.inaturalist.org/observations/106459785	2020	EUROPE	AT	Burgenland	Burgenland	Jennersdorf	Jennersdorf	46.95	16.1	10000
https://www.inaturalist.org/observations/141248738	2018	EUROPE	AT	Burgenland	Burgenland	Jennersdorf	Jennersdorf	46.95	16.1	10000
https://www.inaturalist.org/observations/180113197	2023	EUROPE	AT	Burgenland	Burgenland	Jennersdorf	Jennersdorf	46.95	16.1	10000
https://www.inaturalist.org/observations/133670263	2022	EUROPE	AT	Burgenland	Burgenland	Jennersdorf	Jennersdorf	46.95	16.1	10000
https://www.inaturalist.org/observations/131639781	2022	EUROPE	AT	Burgenland	Burgenland	Jennersdorf	Jennersdorf	46.95	16.1	10000
https://www.inaturalist.org/observations/145462841	2018	EUROPE	AT	Burgenland	Burgenland	Jennersdorf	Jennersdorf	46.95	16.1	10000
https://www.inaturalist.org/observations/106310846	2020	EUROPE	AT	Burgenland	Burgenland	Jennersdorf	Jennersdorf	46.95	16.1	10000
https://www.inaturalist.org/observations/133679360	2022	EUROPE	AT	Burgenland	Burgenland	Jennersdorf	Jennersdorf	46.95	16.1	10000
https://www.inaturalist.org/observations/106338355	2020	EUROPE	AT	Burgenland	Burgenland	Jennersdorf	Jennersdorf	46.95	16.1	10000
https://www.inaturalist.org/observations/132263362	2022	EUROPE	AT	Burgenland	Burgenland	Jennersdorf	Jennersdorf	46.95	16.1	10000
https://www.inaturalist.org/observations/106310886	2020	EUROPE	AT	Burgenland	Burgenland	Jennersdorf	Jennersdorf	46.95	16.1	10000
https://www.inaturalist.org/observations/150013118	2020	EUROPE	AT	Burgenland	Burgenland	Jennersdorf	Jennersdorf	46.95	16.1	10000
https://www.inaturalist.org/observations/132049108	2022	EUROPE	AT	Burgenland	Burgenland	Jennersdorf	Jennersdorf	46.95	16.1	10000
https://www.inaturalist.org/observations/131467200	2022	EUROPE	AT	Burgenland	Burgenland	Jennersdorf	Jennersdorf	46.95	16.1	10000
https://www.inaturalist.org/observations/142323234	2018	EUROPE	AT	Burgenland	Burgenland	Jennersdorf	Jennersdorf	46.95	16.1	10000
https://www.inaturalist.org/observations/133135968	2022	EUROPE	AT	Burgenland	Burgenland	Jennersdorf	Jennersdorf	46.95	16.1	10000
https://www.inaturalist.org/observations/145142954	2018	EUROPE	AT	Burgenland	Burgenland	Jennersdorf	Jennersdorf	46.95	16.1	10000
https://www.inaturalist.org/observations/132117504	2022	EUROPE	AT	Burgenland	Burgenland	Jennersdorf	Jennersdorf	46.95	16.1	10000
https://www.inaturalist.org/observations/131243436	2022	EUROPE	AT	Burgenland	Burgenland	Jennersdorf	Jennersdorf	46.95	16.1	10000
https://www.inaturalist.org/observations/143458386	2018	EUROPE	AT	Burgenland	Burgenland	Jennersdorf	Jennersdorf	46.95	16.1	10000
https://www.inaturalist.org/observations/132042480	2022	EUROPE	AT	Burgenland	Burgenland	Jennersdorf	Jennersdorf	46.95	16.1	10000
https://www.inaturalist.org/observations/131996359	2022	EUROPE	AT	Burgenland	Burgenland	Jennersdorf	Jennersdorf	46.95	16.1	10000
https://www.inaturalist.org/observations/132255109	2022	EUROPE	AT	Burgenland	Burgenland	Jennersdorf	Jennersdorf	46.95	16.1	10000
https://www.inaturalist.org/observations/143684879	2018	EUROPE	AT	Burgenland	Burgenland	Jennersdorf	Jennersdorf	46.95	16.1	10000
https://www.inaturalist.org/observations/180185264	2023	EUROPE	AT	Burgenland	Burgenland	Jennersdorf	Jennersdorf	46.95	16.1	10000
https://www.inaturalist.org/observations/132325757	2022	EUROPE	AT	Burgenland	Burgenland	Jennersdorf	Jennersdorf	46.95	16.1	10000
https://www.inaturalist.org/observations/132120137	2022	EUROPE	AT	Burgenland	Burgenland	Jennersdorf	Jennersdorf	46.95	16.1	10000
https://www.inaturalist.org/observations/106765690	2020	EUROPE	AT	Burgenland	Burgenland	Jennersdorf	Jennersdorf	46.95	16.1	10000
https://www.inaturalist.org/observations/187537772	2020	EUROPE	AT	Burgenland	Burgenland	Jennersdorf	Jennersdorf	46.95	16.1	10000
https://www.inaturalist.org/observations/131469427	2022	EUROPE	AT	Burgenland	Burgenland	Jennersdorf	Jennersdorf	46.95	16.1	10000
https://www.inaturalist.org/observations/141989273	2018	EUROPE	AT	Burgenland	Burgenland	Jennersdorf	Jennersdorf	46.95	16.1	10000
https://www.inaturalist.org/observations/126538181	2022	EUROPE	AT	Burgenland	Burgenland	Jennersdorf	Jennersdorf	46.95	16.1	10000
https://www.inaturalist.org/observations/131464465	2022	EUROPE	AT	Burgenland	Burgenland	Jennersdorf	Jennersdorf	46.95	16.1	10000
https://www.inaturalist.org/observations/106310862	2020	EUROPE	AT	Burgenland	Burgenland	Jennersdorf	Jennersdorf	46.95	16.1	10000
https://www.inaturalist.org/observations/128214639	2022	EUROPE	AT	Burgenland	Burgenland	Jennersdorf	Jennersdorf	46.95	16.1	10000
https://www.inaturalist.org/observations/131932704	2022	EUROPE	AT	Burgenland	Burgenland	Jennersdorf	Jennersdorf	46.95	16.1	10000
https://www.inaturalist.org/observations/145387649	2018	EUROPE	AT	Burgenland	Burgenland	Jennersdorf	Jennersdorf	46.95	16.1	10000
https://www.inaturalist.org/observations/108618802	2020	EUROPE	AT	Burgenland	Burgenland	Jennersdorf	Jennersdorf	46.95	16.1	10000
https://www.inaturalist.org/observations/131500088	2022	EUROPE	AT	Burgenland	Burgenland	Jennersdorf	Jennersdorf	46.95	16.1	10000
https://www.inaturalist.org/observations/107337110	2020	EUROPE	AT	Burgenland	Burgenland	Jennersdorf	Jennersdorf	46.95	16.1	10000
https://www.inaturalist.org/observations/143106781	2018	EUROPE	AT	Burgenland	Burgenland	Jennersdorf	Jennersdorf	46.95	16.1	10000
https://www.inaturalist.org/observations/106330044	2020	EUROPE	AT	Burgenland	Burgenland	Jennersdorf	Jennersdorf	46.95	16.1	10000
https://www.inaturalist.org/observations/129202901	2022	EUROPE	AT	Burgenland	Burgenland	Jennersdorf	Jennersdorf	46.95	16.1	10000
https://www.inaturalist.org/observations/133532750	2022	EUROPE	AT	Burgenland	Burgenland	Jennersdorf	Jennersdorf	46.95	16.1	10000
https://www.inaturalist.org/observations/142631110	2018	EUROPE	AT	Burgenland	Burgenland	Jennersdorf	Jennersdorf	46.95	16.1	10000
https://www.inaturalist.org/observations/106310835	2020	EUROPE	AT	Burgenland	Burgenland	Jennersdorf	Jennersdorf	46.95	16.1	10000
https://www.inaturalist.org/observations/131647568	2022	EUROPE	AT	Burgenland	Burgenland	Jennersdorf	Jennersdorf	46.95	16.1	10000
https://www.inaturalist.org/observations/178606596	2023	EUROPE	AT	Burgenland	Burgenland	Jennersdorf	Jennersdorf	46.95	16.1	10000
https://www.inaturalist.org/observations/143080314	2018	EUROPE	AT	Burgenland	Burgenland	Jennersdorf	Jennersdorf	46.95	16.1	10000
https://www.inaturalist.org/observations/133259964	2022	EUROPE	AT	Burgenland	Burgenland	Jennersdorf	Jennersdorf	46.95	16.1	10000
https://www.inaturalist.org/observations/131937115	2022	EUROPE	AT	Burgenland	Burgenland	Jennersdorf	Jennersdorf	46.95	16.1	10000
https://www.inaturalist.org/observations/132118222	2022	EUROPE	AT	Burgenland	Burgenland	Jennersdorf	Jennersdorf	46.95	16.1	10000
https://www.inaturalist.org/observations/113877606	2022	EUROPE	AT	Steiermark	Steiermark	Graz Stadt	Graz	47.07	15.44	10125
https://www.inaturalist.org/observations/157079735	2023	EUROPE	AT	Steiermark	Steiermark	Graz Stadt	Graz	47.07	15.44	10125
https://www.inaturalist.org/observations/99980295	2021	EUROPE	AT	Steiermark	Steiermark	Graz Stadt	Graz	47.07	15.44	10125
https://www.inaturalist.org/observations/123065676	2022	EUROPE	AT	Steiermark	Steiermark	Graz Stadt	Graz	47.07	15.44	10125
https://www.inaturalist.org/observations/40109042	2019	EUROPE	AT	Steiermark	Steiermark	Leoben	Leoben	47.38	15.09	11853
https://www.inaturalist.org/observations/137656858	2022	EUROPE	AT	Wien	Wien	Wien Stadt	Wien	48.21	16.37	19851
https://www.inaturalist.org/observations/64970536	2012	EUROPE	AT	Wien	Wien	Wien Stadt	Wien	48.26	16.44	26711
https://www.inaturalist.org/observations/133001337	2022	EUROPE	AT	Niederösterreich	Niederösterreich	Tulln	Sieghartskirchen	48.27	16.02	26711
https://www.inaturalist.org/observations/64971175	2012	EUROPE	AT	Wien	Wien	Wien Stadt	Wien	48.28	16.51	26711
https://www.inaturalist.org/observations/189100849	2023	EUROPE	AT	Oberösterreich	Oberösterreich	Linz Land	Leonding	48.3	14.25	26711
https://www.inaturalist.org/observations/130657342	2022	EUROPE	AT	Niederösterreich	Niederösterreich	Scheibbs	Scheibbs	48.02	15.13	26743
https://www.inaturalist.org/observations/131382553	2022	EUROPE	AT	Niederösterreich	Niederösterreich	Baden	Klausen-Leopoldsdorf	48.1	16.02	26743
https://www.inaturalist.org/observations/131110466	2022	EUROPE	AT	Niederösterreich	Niederösterreich	Sankt Pölten Land	Hofstetten-Grünau	48.1	15.45	26743
https://www.inaturalist.org/observations/168503637	2023	EUROPE	AT	Niederösterreich	Wien	Wien Stadt	Wien	48.2	16.22	26743
https://www.inaturalist.org/observations/91725961	2021	EUROPE	AT	Niederösterreich	Niederösterreich	Sankt Pölten Land	Gerersdorf	48.2	15.56	26743
https://www.inaturalist.org/observations/184182747	2023	EUROPE	AT	Niederösterreich	Niederösterreich	Wiener Neustadt Stadt	Wiener Neustadt	47.84	16.28	26775
https://www.inaturalist.org/observations/123495663	2022	EUROPE	AT	Niederösterreich	Niederösterreich	Wiener Neustadt Land	Schwarzenbach	47.65	16.37	26807
https://www.inaturalist.org/observations/145522040	2022	EUROPE	AT	Steiermark	Steiermark	Hartberg-Fürstenfeld	Pöllau	47.35	15.83	26871
https://www.inaturalist.org/observations/186540454	2023	EUROPE	AT	Steiermark	Steiermark	Hartberg-Fürstenfeld	Pöllau	47.36	15.83	26871
https://www.inaturalist.org/observations/92762078	2021	EUROPE	AT	Steiermark	Steiermark	Südoststeiermark	Riegersburg	47.02	15.95	26903
https://www.inaturalist.org/observations/159898690	2023	EUROPE	AT	Steiermark	Steiermark	Weiz	Markt Hartmannsdorf	47.06	15.83	26903
https://www.inaturalist.org/observations/88604616	2021	EUROPE	AT	Steiermark	Steiermark	Graz-Umgebung	Eggersdorf bei Graz	47.13	15.59	26903
https://www.inaturalist.org/observations/133204801	2022	EUROPE	AT	Steiermark	Steiermark	Hartberg-Fürstenfeld	Bad Waltersdorf	47.15	16	26903
https://www.inaturalist.org/observations/122453501	2022	EUROPE	AT	Steiermark	Steiermark	Deutschlandsberg	Sanktinz	46.9	15.34	26935
https://www.inaturalist.org/observations/122563375	2022	EUROPE	AT	Kärnten	Kärnten	Feldkirchen	Himmelberg	46.72	13.97	26967
https://www.inaturalist.org/observations/92582307	2021	EUROPE	AT	Steiermark	Steiermark	Leibnitz	Sankt Andrä-Höch	46.79	15.39	26967
https://www.inaturalist.org/observations/134842290	2022	EUROPE	AT	Kärnten	Kärnten	Klagenfurt Stadt	Klagenfurt am Wörthersee	46.62	14.29
https://www.inaturalist.org/observations/130671014	2022	EUROPE	AT	Kärnten	Kärnten	Klagenfurt Stadt	Klagenfurt am Wörthersee	46.63	14.35
https://www.inaturalist.org/observations/132980432	2022	EUROPE	AT	Kärnten	Kärnten	Hermagor	Hermagor-Pressegger See	46.63	13.36
https://www.inaturalist.org/observations/132669585	2022	EUROPE	AT	Kärnten	Kärnten	Hermagor	Hermagor-Pressegger See	46.63	13.36
https://observation.org/observation/254360000	2022	EUROPE	AT		Kärnten	Spittal an der Drau	Millstatt am See	46.79	13.61
https://www.inaturalist.org/observations/126401564	2022	EUROPE	AT	Kärnten	Kärnten	Feldkirchen	Reichenau	46.86	13.92
https://www.inaturalist.org/observations/94597923	2021	EUROPE	AT	Steiermark	Steiermark	Südoststeiermark	Gnas	46.87	15.86
https://www.inaturalist.org/observations/179120459	2023	EUROPE	AT	Steiermark	Steiermark	Südoststeiermark	Gnas	46.87	15.86
https://www.inaturalist.org/observations/179119650	2023	EUROPE	AT	Steiermark	Steiermark	Südoststeiermark	Gnas	46.87	15.86
https://www.inaturalist.org/observations/96373173	2021	EUROPE	AT	Steiermark	Steiermark	Südoststeiermark	Gnas	46.87	15.86
https://www.inaturalist.org/observations/182443897	2023	EUROPE	AT	Steiermark	Steiermark	Südoststeiermark	Gnas	46.87	15.86
https://www.inaturalist.org/observations/168950754	2023	EUROPE	AT	Steiermark	Steiermark	Südoststeiermark	Gnas	46.87	15.86
https://www.inaturalist.org/observations/94549542	2021	EUROPE	AT	Steiermark	Steiermark	Südoststeiermark	Gnas	46.87	15.86
https://www.inaturalist.org/observations/140443192	2022	EUROPE	AT	Steiermark	Steiermark	Südoststeiermark	Gnas	46.87	15.86
https://www.inaturalist.org/observations/181517635	2023	EUROPE	AT	Steiermark	Steiermark	Südoststeiermark	Gnas	46.87	15.86
https://www.inaturalist.org/observations/183541158	2023	EUROPE	AT	Steiermark	Steiermark	Südoststeiermark	Gnas	46.87	15.86
https://www.inaturalist.org/observations/123263222	2022	EUROPE	AT	Steiermark	Steiermark	Südoststeiermark	Gnas	46.87	15.86
https://www.inaturalist.org/observations/95132700	2021	EUROPE	AT	Steiermark	Steiermark	Südoststeiermark	Gnas	46.87	15.86
https://www.inaturalist.org/observations/134271676	2022	EUROPE	AT	Steiermark	Steiermark	Südoststeiermark	Gnas	46.87	15.86
https://www.inaturalist.org/observations/182485071	2023	EUROPE	AT	Steiermark	Steiermark	Südoststeiermark	Gnas	46.87	15.86
https://www.inaturalist.org/observations/132383966	2022	EUROPE	AT	Steiermark	Steiermark	Südoststeiermark	Gnas	46.87	15.86
https://www.inaturalist.org/observations/96450558	2021	EUROPE	AT	Steiermark	Steiermark	Südoststeiermark	Gnas	46.87	15.86
https://www.inaturalist.org/observations/178169244	2023	EUROPE	AT	Steiermark	Steiermark	Südoststeiermark	Gnas	46.87	15.86
https://www.inaturalist.org/observations/183515879	2023	EUROPE	AT	Steiermark	Steiermark	Südoststeiermark	Gnas	46.87	15.86
https://www.inaturalist.org/observations/181518542	2023	EUROPE	AT	Steiermark	Steiermark	Südoststeiermark	Gnas	46.87	15.86
https://www.inaturalist.org/observations/92085827	2021	EUROPE	AT	Steiermark	Steiermark	Südoststeiermark	Gnas	46.87	15.86
https://www.inaturalist.org/observations/139205098	2022	EUROPE	AT	Steiermark	Steiermark	Südoststeiermark	Gnas	46.87	15.86
https://www.inaturalist.org/observations/129116567	2022	EUROPE	AT	Steiermark	Steiermark	Südoststeiermark	Gnas	46.87	15.86
https://www.inaturalist.org/observations/182492593	2023	EUROPE	AT	Steiermark	Steiermark	Südoststeiermark	Gnas	46.87	15.86
https://www.inaturalist.org/observations/183537177	2023	EUROPE	AT	Steiermark	Steiermark	Südoststeiermark	Gnas	46.87	15.86
https://www.inaturalist.org/observations/134267706	2022	EUROPE	AT	Steiermark	Steiermark	Südoststeiermark	Gnas	46.87	15.86
https://www.inaturalist.org/observations/182478707	2023	EUROPE	AT	Steiermark	Steiermark	Südoststeiermark	Gnas	46.87	15.86
https://www.inaturalist.org/observations/178155124	2023	EUROPE	AT	Steiermark	Steiermark	Südoststeiermark	Gnas	46.87	15.86
https://www.inaturalist.org/observations/96378355	2021	EUROPE	AT	Steiermark	Steiermark	Südoststeiermark	Gnas	46.87	15.86
https://www.inaturalist.org/observations/87280453	2021	EUROPE	AT	Steiermark	Steiermark	Südoststeiermark	Gnas	46.87	15.86
https://www.inaturalist.org/observations/130474286	2022	EUROPE	AT	Steiermark	Steiermark	Südoststeiermark	Gnas	46.87	15.86
https://www.inaturalist.org/observations/180237840	2023	EUROPE	AT	Steiermark	Steiermark	Südoststeiermark	Gnas	46.87	15.86
https://www.inaturalist.org/observations/92229337	2021	EUROPE	AT	Steiermark	Steiermark	Südoststeiermark	Gnas	46.87	15.86
https://www.inaturalist.org/observations/133050752	2022	EUROPE	AT	Steiermark	Steiermark	Südoststeiermark	Gnas	46.87	15.86
https://www.inaturalist.org/observations/133063562	2022	EUROPE	AT	Steiermark	Steiermark	Südoststeiermark	Gnas	46.87	15.86
https://www.inaturalist.org/observations/123217646	2022	EUROPE	AT	Steiermark	Steiermark	Südoststeiermark	Gnas	46.87	15.86
https://www.inaturalist.org/observations/181537829	2023	EUROPE	AT	Steiermark	Steiermark	Südoststeiermark	Gnas	46.87	15.86
https://www.inaturalist.org/observations/186006834	2023	EUROPE	AT	Steiermark	Steiermark	Südoststeiermark	Gnas	46.87	15.86
https://www.inaturalist.org/observations/167844660	2023	EUROPE	AT	Steiermark	Steiermark	Südoststeiermark	Gnas	46.87	15.86
https://www.inaturalist.org/observations/125160827	2022	EUROPE	AT	Steiermark	Steiermark	Südoststeiermark	Gnas	46.87	15.86
https://www.inaturalist.org/observations/130473978	2022	EUROPE	AT	Steiermark	Steiermark	Südoststeiermark	Gnas	46.87	15.86
https://www.inaturalist.org/observations/86277529	2021	EUROPE	AT	Steiermark	Steiermark	Südoststeiermark	Gnas	46.87	15.86
https://www.inaturalist.org/observations/139210080	2022	EUROPE	AT	Steiermark	Steiermark	Südoststeiermark	Gnas	46.87	15.86
https://www.inaturalist.org/observations/85925047	2021	EUROPE	AT	Steiermark	Steiermark	Südoststeiermark	Gnas	46.87	15.86
https://www.inaturalist.org/observations/91376635	2021	EUROPE	AT	Steiermark	Steiermark	Südoststeiermark	Gnas	46.87	15.86
https://www.inaturalist.org/observations/132441571	2022	EUROPE	AT	Steiermark	Steiermark	Südoststeiermark	Gnas	46.87	15.86
https://www.inaturalist.org/observations/140935459	2022	EUROPE	AT	Steiermark	Steiermark	Südoststeiermark	Gnas	46.87	15.86
https://www.inaturalist.org/observations/93827194	2021	EUROPE	AT	Steiermark	Steiermark	Südoststeiermark	Gnas	46.87	15.86
https://www.inaturalist.org/observations/94556800	2021	EUROPE	AT	Steiermark	Steiermark	Südoststeiermark	Gnas	46.87	15.86
https://www.inaturalist.org/observations/94592714	2021	EUROPE	AT	Steiermark	Steiermark	Südoststeiermark	Gnas	46.87	15.86
https://www.inaturalist.org/observations/129654619	2022	EUROPE	AT	Steiermark	Steiermark	Südoststeiermark	Gnas	46.87	15.86
https://www.inaturalist.org/observations/129122223	2022	EUROPE	AT	Steiermark	Steiermark	Südoststeiermark	Gnas	46.87	15.86
https://www.inaturalist.org/observations/179130576	2023	EUROPE	AT	Steiermark	Steiermark	Südoststeiermark	Gnas	46.87	15.86
https://www.inaturalist.org/observations/121865845	2022	EUROPE	AT	Steiermark	Steiermark	Südoststeiermark	Gnas	46.87	15.86
https://www.inaturalist.org/observations/93062211	2021	EUROPE	AT	Steiermark	Steiermark	Südoststeiermark	Gnas	46.87	15.86
https://www.inaturalist.org/observations/187629927	2023	EUROPE	AT	Steiermark	Steiermark	Südoststeiermark	Gnas	46.87	15.86
https://www.inaturalist.org/observations/90504852	2021	EUROPE	AT	Steiermark	Steiermark	Südoststeiermark	Gnas	46.87	15.86
https://www.inaturalist.org/observations/131314385	2022	EUROPE	AT	Steiermark	Steiermark	Südoststeiermark	Gnas	46.87	15.86
https://www.inaturalist.org/observations/85074163	2019	EUROPE	AT	Steiermark	Steiermark	Südoststeiermark	Gnas	46.87	15.86
https://www.inaturalist.org/observations/124082464	2022	EUROPE	AT	Steiermark	Steiermark	Südoststeiermark	Gnas	46.87	15.86
https://www.inaturalist.org/observations/129154525	2022	EUROPE	AT	Steiermark	Steiermark	Südoststeiermark	Gnas	46.87	15.86
https://www.inaturalist.org/observations/173170818	2023	EUROPE	AT	Steiermark	Steiermark	Südoststeiermark	Gnas	46.87	15.86
https://www.inaturalist.org/observations/184447214	2023	EUROPE	AT	Steiermark	Steiermark	Südoststeiermark	Gnas	46.87	15.86
https://www.inaturalist.org/observations/168950336	2023	EUROPE	AT	Steiermark	Steiermark	Südoststeiermark	Gnas	46.87	15.86
https://www.inaturalist.org/observations/85483788	2019	EUROPE	AT	Steiermark	Steiermark	Südoststeiermark	Gnas	46.87	15.86
https://www.inaturalist.org/observations/186007095	2023	EUROPE	AT	Steiermark	Steiermark	Südoststeiermark	Gnas	46.87	15.86
https://www.inaturalist.org/observations/82719875	2018	EUROPE	AT	Steiermark	Steiermark	Südoststeiermark	Gnas	46.87	15.86
https://www.inaturalist.org/observations/82719877	2018	EUROPE	AT	Steiermark	Steiermark	Südoststeiermark	Gnas	46.87	15.86
https://www.inaturalist.org/observations/83058232	2018	EUROPE	AT	Steiermark	Steiermark	Südoststeiermark	Gnas	46.87	15.86
https://www.inaturalist.org/observations/85307305	2019	EUROPE	AT	Steiermark	Steiermark	Südoststeiermark	Gnas	46.87	15.86
https://www.inaturalist.org/observations/139854547	2022	EUROPE	AT	Steiermark	Steiermark	Südoststeiermark	Gnas	46.87	15.86
https://www.inaturalist.org/observations/82966045	2018	EUROPE	AT	Steiermark	Steiermark	Südoststeiermark	Gnas	46.87	15.86
https://www.inaturalist.org/observations/81554420	2018	EUROPE	AT	Steiermark	Steiermark	Südoststeiermark	Gnas	46.87	15.86
https://www.inaturalist.org/observations/85854185	2021	EUROPE	AT	Steiermark	Steiermark	Südoststeiermark	Gnas	46.87	15.86
https://www.inaturalist.org/observations/189545655	2023	EUROPE	AT	Steiermark	Steiermark	Südoststeiermark	Gnas	46.87	15.86
https://www.inaturalist.org/observations/187003918	2023	EUROPE	AT	Steiermark	Steiermark	Südoststeiermark	Gnas	46.87	15.86
https://www.inaturalist.org/observations/173224028	2023	EUROPE	AT	Steiermark	Steiermark	Südoststeiermark	Gnas	46.87	15.86
https://www.inaturalist.org/observations/171768996	2023	EUROPE	AT	Steiermark	Steiermark	Südoststeiermark	Gnas	46.87	15.86
https://www.inaturalist.org/observations/129668125	2022	EUROPE	AT	Steiermark	Steiermark	Südoststeiermark	Gnas	46.87	15.86
https://www.inaturalist.org/observations/134268622	2022	EUROPE	AT	Steiermark	Steiermark	Südoststeiermark	Gnas	46.87	15.86
https://www.inaturalist.org/observations/129653967	2022	EUROPE	AT	Steiermark	Steiermark	Südoststeiermark	Gnas	46.87	15.86
https://www.inaturalist.org/observations/174716272	2023	EUROPE	AT	Steiermark	Steiermark	Südoststeiermark	Gnas	46.87	15.86
https://www.inaturalist.org/observations/123225293	2022	EUROPE	AT	Steiermark	Steiermark	Südoststeiermark	Gnas	46.87	15.86
https://www.inaturalist.org/observations/171768976	2023	EUROPE	AT	Steiermark	Steiermark	Südoststeiermark	Gnas	46.87	15.86
https://www.inaturalist.org/observations/189546093	2023	EUROPE	AT	Steiermark	Steiermark	Südoststeiermark	Gnas	46.87	15.86
https://www.inaturalist.org/observations/120937857	2022	EUROPE	AT	Steiermark	Steiermark	Südoststeiermark	Gnas	46.87	15.86
https://www.inaturalist.org/observations/132025006	2022	EUROPE	AT	Steiermark	Steiermark	Leibnitz	Schwarzautal	46.89	15.63
https://www.inaturalist.org/observations/190229451	2023	EUROPE	AT	Steiermark	Steiermark	Südoststeiermark	Sankt Stefan im Rosental	46.91	15.7
https://www.inaturalist.org/observations/122269156	2022	EUROPE	AT	Steiermark	Steiermark	Südoststeiermark	Unterlamm	46.99	16.04
https://www.inaturalist.org/observations/183123328	2023	EUROPE	AT	Steiermark	Steiermark	Graz Stadt	Graz	47.06	15.38
https://www.inaturalist.org/observations/185540166	2023	EUROPE	AT	Steiermark	Steiermark	Graz Stadt	Graz	47.06	15.47
https://www.inaturalist.org/observations/67720678	2020	EUROPE	AT	Steiermark	Steiermark	Graz Stadt	Graz	47.07	15.44
https://www.inaturalist.org/observations/179938196	2023	EUROPE	AT	Steiermark	Steiermark	Graz Stadt	Graz	47.08	15.44
https://www.inaturalist.org/observations/139548661	2022	EUROPE	AT	Steiermark	Steiermark	Graz Stadt	Graz	47.08	15.43
https://www.inaturalist.org/observations/31691673	2019	EUROPE	AT	Steiermark	Steiermark	Graz Stadt	Graz	47.09	15.45
https://www.inaturalist.org/observations/180600264	2023	EUROPE	AT	Steiermark	Steiermark	Graz-Umgebung	Thal	47.09	15.35
https://www.inaturalist.org/observations/180627658	2023	EUROPE	AT	Steiermark	Steiermark	Graz-Umgebung	Thal	47.09	15.35
https://www.inaturalist.org/observations/156606216	2023	EUROPE	AT	Steiermark	Steiermark	Graz Stadt	Graz	47.1	15.4
https://www.inaturalist.org/observations/156606215	2023	EUROPE	AT	Steiermark	Steiermark	Graz Stadt	Graz	47.1	15.4
https://www.inaturalist.org/observations/136966781	2022	EUROPE	AT	Steiermark	Steiermark	Graz-Umgebung	Kainbach bei Graz	47.11	15.55
https://www.inaturalist.org/observations/160421434	2023	EUROPE	AT	Steiermark	Steiermark	Graz-Umgebung	Gratkorn	47.13	15.35
https://www.inaturalist.org/observations/121488984	2022	EUROPE	AT	Steiermark	Steiermark	Graz-Umgebung	Gratkorn	47.13	15.35
https://www.inaturalist.org/observations/183408140	2023	EUROPE	AT	Vorarlberg	Vorarlberg	Bludenz	Bludenz	47.16	9.83
https://www.inaturalist.org/observations/17592810	2018	EUROPE	AT	Burgenland	Burgenland	Oberwart	Kohfidisch	47.18	16.36
KP253532	2012	EUROPE	AT		Vorarlberg	Bludenz	Bludesch	47.2	9.75
https://www.inaturalist.org/observations/180003443	2023	EUROPE	AT	Vorarlberg	Vorarlberg	Feldkirch	Feldkirch	47.24	9.6
https://www.inaturalist.org/observations/93458159	2021	EUROPE	AT	Tirol	Tirol	Schwaz	Zellberg	47.24	11.86
https://observation.org/observation/251481295	2022	EUROPE	AT		Salzburg	Sankt Johann im Pongau	Großarl	47.25	13.19
https://observation.org/observation/282016511	2023	EUROPE	AT		Salzburg	Sankt Johann im Pongau	Großarl	47.25	13.19
https://www.inaturalist.org/observations/179206044	2023	EUROPE	AT	Steiermark	Steiermark	Graz-Umgebung	Frohnleiten	47.27	15.33
https://observation.org/observation/254149757	2022	EUROPE	AT		Tirol	Imst	Mötz	47.28	10.96
https://www.inaturalist.org/observations/131372081	2022	EUROPE	AT	Vorarlberg	Vorarlberg	Feldkirch	Götzis	47.33	9.64
https://www.inaturalist.org/observations/131087118	2022	EUROPE	AT	Tirol	Tirol	Schwaz	Jenbach	47.39	11.77
https://www.inaturalist.org/observations/185034007	2023	EUROPE	AT	Salzburg	Salzburg	Sankt Johann im Pongau	Bischofshofen	47.4	13.23
https://observation.org/observation/285950885	2023	EUROPE	AT		Vorarlberg	Dornbirn	Dornbirn	47.41	9.76
https://observation.org/observation/257055490	2022	EUROPE	AT		Vorarlberg	Dornbirn	Dornbirn	47.43	9.75
https://observation.org/observation/250705433	2022	EUROPE	AT		Salzburg	Sankt Johann im Pongau	Werfen	47.48	13.18
https://www.inaturalist.org/observations/170999521	2023	EUROPE	AT	Steiermark	Steiermark	Bruck-Mürzzuschlag	Kindberg	47.49	15.39
https://www.inaturalist.org/observations/170999877	2023	EUROPE	AT	Steiermark	Steiermark	Bruck-Mürzzuschlag	Kindberg	47.49	15.39
https://www.inaturalist.org/observations/163155848	2023	EUROPE	AT	Steiermark	Steiermark	Bruck-Mürzzuschlag	Kindberg	47.49	15.39
https://www.inaturalist.org/observations/126323370	2022	EUROPE	AT	Steiermark	Steiermark	Liezen	Sanktinach-Pürgg	47.53	14.06
https://www.inaturalist.org/observations/127199481	2022	EUROPE	AT	Steiermark	Steiermark	Liezen	Sanktinach-Pürgg	47.53	14.05
https://www.inaturalist.org/observations/163966336	2023	EUROPE	AT	Steiermark	Steiermark	Liezen	Bad Aussee	47.62	13.81
https://observation.org/observation/278481390	2023	EUROPE	AT		Salzburg	Hallein	Hallein	47.69	13.1
https://www.inaturalist.org/observations/13358680	2018	EUROPE	AT	Oberösterreich	Oberösterreich	Gmunden	Bad Ischl	47.69	13.62
https://observation.org/observation/225710597	2021	EUROPE	AT		Oberösterreich	Gmunden	Bad Ischl	47.71	13.61
https://www.inaturalist.org/observations/6102063	2016	EUROPE	AT	Niederösterreich	Niederösterreich	Neunkirchen	Ternitz	47.74	16.02
https://observation.org/observation/253296172	2022	EUROPE	AT		Salzburg	Salzburg-Umgebung	Anif	47.75	13.06
https://observation.org/observation/253297410	2022	EUROPE	AT		Salzburg	Salzburg-Umgebung	Anif	47.75	13.06
https://observation.org/observation/249877896	2022	EUROPE	AT		Salzburg	Salzburg-Umgebung	Sankt Gilgen	47.76	13.37
https://observation.org/observation/249858128	2022	EUROPE	AT		Salzburg	Salzburg-Umgebung	Sankt Gilgen	47.76	13.37
https://observation.org/observation/253465933	2022	EUROPE	AT		Salzburg	Salzburg Stadt	Salzburg	47.78	13.08
https://observation.org/observation/281368816	2023	EUROPE	AT		Salzburg	Salzburg Stadt	Salzburg	47.78	13.08
https://www.inaturalist.org/observations/184658815	2023	EUROPE	AT	Burgenland	Burgenland	Neusiedl am See	Illmitz	47.78	16.81
https://observation.org/observation/284998004	2023	EUROPE	AT		Salzburg	Salzburg Stadt	Salzburg	47.79	13.03
https://observation.org/observation/276813864	2023	EUROPE	AT		Salzburg	Salzburg Stadt	Salzburg	47.79	13.06
https://observation.org/observation/253342960	2022	EUROPE	AT		Salzburg	Salzburg Stadt	Salzburg	47.79	13.06
https://observation.org/observation/271326802	2023	EUROPE	AT		Salzburg	Salzburg Stadt	Salzburg	47.79	13.06
https://observation.org/observation/276052747	2023	EUROPE	AT		Salzburg	Salzburg Stadt	Salzburg	47.8	13.05
https://observation.org/observation/227065075	2021	EUROPE	AT		Salzburg	Salzburg Stadt	Salzburg	47.8	13.06
https://www.inaturalist.org/observations/13395135	2018	EUROPE	AT	Oberösterreich	Oberösterreich	Gmunden	Ebensee	47.8	13.78
https://observation.org/observation/246344535	2022	EUROPE	AT		Salzburg	Salzburg Stadt	Salzburg	47.81	13.06
https://observation.org/observation/226381941	2021	EUROPE	AT		Salzburg	Salzburg-Umgebung	Koppl	47.82	13.09
https://observation.org/observation/249842406	2022	EUROPE	AT		Salzburg	Salzburg-Umgebung	Thalgau	47.85	13.22
https://observation.org/observation/279231239	2023	EUROPE	AT		Salzburg	Salzburg-Umgebung	Henndorf am Wallersee	47.9	13.18
https://observation.org/observation/257255209	2022	EUROPE	AT		Salzburg	Salzburg-Umgebung	Seekirchen am Wallersee	47.9	13.11
https://observation.org/observation/277550048	2023	EUROPE	AT		Salzburg	Salzburg-Umgebung	Seekirchen am Wallersee	47.9	13.11
https://www.inaturalist.org/observations/179695191	2023	EUROPE	AT	Burgenland	Burgenland	Neusiedl am See	Weiden am See	47.93	16.87
https://observation.org/observation/247857919	2022	EUROPE	AT		Salzburg	Salzburg-Umgebung	Neumarkt am Wallersee	47.93	13.22
https://observation.org/observation/252958421	2022	EUROPE	AT		Salzburg	Salzburg-Umgebung	Neumarkt am Wallersee	47.93	13.22
https://observation.org/observation/252956592	2022	EUROPE	AT		Salzburg	Salzburg-Umgebung	Neumarkt am Wallersee	47.93	13.22
https://www.inaturalist.org/observations/119947301	2022	EUROPE	AT	Burgenland	Burgenland	Neusiedl am See	Neusiedl am See	47.94	16.86
https://observation.org/observation/270187036	2023	EUROPE	AT		Oberösterreich	Vöcklabruck	Pfaffing	48.01	13.45
https://observation.org/observation/213188009	2021	EUROPE	AT		Oberösterreich	Braunau am Inn	Ostermiething	48.05	12.86
https://observation.org/observation/225286087	2021	EUROPE	AT		Oberösterreich	Braunau am Inn	Ostermiething	48.05	12.86
https://observation.org/observation/252870718	2022	EUROPE	AT		Oberösterreich	Braunau am Inn	Ostermiething	48.05	12.86
https://www.inaturalist.org/observations/100164166	2021	EUROPE	AT	Niederösterreich	Niederösterreich	Mödling	Laxenburg	48.07	16.36
https://www.inaturalist.org/observations/100384308	2021	EUROPE	AT	Niederösterreich	Niederösterreich	Mödling	Laxenburg	48.07	16.36
https://www.inaturalist.org/observations/100411962	2021	EUROPE	AT	Niederösterreich	Niederösterreich	Mödling	Laxenburg	48.07	16.36
https://www.inaturalist.org/observations/100330650	2021	EUROPE	AT	Niederösterreich	Niederösterreich	Mödling	Laxenburg	48.07	16.36
https://www.inaturalist.org/observations/100702393	2021	EUROPE	AT	Niederösterreich	Niederösterreich	Mödling	Laxenburg	48.07	16.36
https://www.inaturalist.org/observations/98806872	2021	EUROPE	AT	Niederösterreich	Niederösterreich	Mödling	Laxenburg	48.07	16.36
https://www.inaturalist.org/observations/99247830	2021	EUROPE	AT	Niederösterreich	Niederösterreich	Mödling	Laxenburg	48.07	16.36
https://www.inaturalist.org/observations/99365522	2021	EUROPE	AT	Niederösterreich	Niederösterreich	Mödling	Laxenburg	48.07	16.36
https://www.inaturalist.org/observations/99725208	2021	EUROPE	AT	Niederösterreich	Niederösterreich	Mödling	Laxenburg	48.07	16.36
https://www.inaturalist.org/observations/99894541	2021	EUROPE	AT	Niederösterreich	Niederösterreich	Mödling	Laxenburg	48.07	16.36
https://www.inaturalist.org/observations/100164089	2021	EUROPE	AT	Niederösterreich	Niederösterreich	Mödling	Laxenburg	48.07	16.36
https://www.inaturalist.org/observations/99247897	2021	EUROPE	AT	Niederösterreich	Niederösterreich	Mödling	Laxenburg	48.07	16.36
https://www.inaturalist.org/observations/100163920	2021	EUROPE	AT	Niederösterreich	Niederösterreich	Mödling	Laxenburg	48.07	16.36
https://www.inaturalist.org/observations/99642668	2021	EUROPE	AT	Niederösterreich	Niederösterreich	Mödling	Laxenburg	48.07	16.36
https://www.inaturalist.org/observations/101553099	2021	EUROPE	AT	Niederösterreich	Niederösterreich	Mödling	Laxenburg	48.07	16.36
https://www.inaturalist.org/observations/101205505	2021	EUROPE	AT	Niederösterreich	Niederösterreich	Mödling	Laxenburg	48.07	16.36
https://www.inaturalist.org/observations/101552681	2021	EUROPE	AT	Niederösterreich	Niederösterreich	Mödling	Laxenburg	48.07	16.36
https://www.inaturalist.org/observations/101205492	2021	EUROPE	AT	Niederösterreich	Niederösterreich	Mödling	Laxenburg	48.07	16.36
https://www.inaturalist.org/observations/101085876	2021	EUROPE	AT	Niederösterreich	Niederösterreich	Mödling	Laxenburg	48.07	16.36
https://www.inaturalist.org/observations/100330572	2021	EUROPE	AT	Niederösterreich	Niederösterreich	Mödling	Laxenburg	48.07	16.36
https://www.inaturalist.org/observations/100330580	2021	EUROPE	AT	Niederösterreich	Niederösterreich	Mödling	Laxenburg	48.07	16.36
https://www.inaturalist.org/observations/101837014	2021	EUROPE	AT	Niederösterreich	Niederösterreich	Mödling	Laxenburg	48.07	16.36
https://www.inaturalist.org/observations/100330545	2021	EUROPE	AT	Niederösterreich	Niederösterreich	Mödling	Laxenburg	48.07	16.36
https://www.inaturalist.org/observations/101837067	2021	EUROPE	AT	Niederösterreich	Niederösterreich	Mödling	Laxenburg	48.07	16.36
https://www.inaturalist.org/observations/101999135	2021	EUROPE	AT	Niederösterreich	Niederösterreich	Mödling	Laxenburg	48.07	16.36
https://www.inaturalist.org/observations/100330561	2021	EUROPE	AT	Niederösterreich	Niederösterreich	Mödling	Laxenburg	48.07	16.36
https://www.inaturalist.org/observations/101837152	2021	EUROPE	AT	Niederösterreich	Niederösterreich	Mödling	Laxenburg	48.07	16.36
https://www.inaturalist.org/observations/101552985	2021	EUROPE	AT	Niederösterreich	Niederösterreich	Mödling	Laxenburg	48.07	16.36
https://www.inaturalist.org/observations/100330628	2021	EUROPE	AT	Niederösterreich	Niederösterreich	Mödling	Laxenburg	48.07	16.36
https://www.inaturalist.org/observations/101837158	2021	EUROPE	AT	Niederösterreich	Niederösterreich	Mödling	Laxenburg	48.07	16.36
https://www.inaturalist.org/observations/99247887	2021	EUROPE	AT	Niederösterreich	Niederösterreich	Mödling	Laxenburg	48.07	16.36
https://www.inaturalist.org/observations/101892550	2021	EUROPE	AT	Niederösterreich	Niederösterreich	Mödling	Laxenburg	48.07	16.36
https://www.inaturalist.org/observations/99642568	2021	EUROPE	AT	Niederösterreich	Niederösterreich	Mödling	Laxenburg	48.07	16.36
https://www.inaturalist.org/observations/99894520	2021	EUROPE	AT	Niederösterreich	Niederösterreich	Mödling	Laxenburg	48.07	16.36
https://www.inaturalist.org/observations/94539756	2021	EUROPE	AT	Niederösterreich	Niederösterreich	Mödling	Mödling	48.09	16.29
https://www.inaturalist.org/observations/87565966	2021	EUROPE	AT	Oberösterreich	Oberösterreich	Steyr Land	Schiedlberg	48.09	14.27
https://www.inaturalist.org/observations/92009245	2021	EUROPE	AT	Oberösterreich	Oberösterreich	Steyr Land	Schiedlberg	48.09	14.27
https://www.inaturalist.org/observations/92010706	2021	EUROPE	AT	Oberösterreich	Oberösterreich	Steyr Land	Schiedlberg	48.09	14.27
https://www.inaturalist.org/observations/141197692	2022	EUROPE	AT	Wien	Wien	Wien Stadt	Wien	48.13	16.24
https://www.inaturalist.org/observations/122000771	2022	EUROPE	AT	Wien	Wien	Wien Stadt	Wien	48.13	16.24
https://www.inaturalist.org/observations/93897367	2021	EUROPE	AT	Wien	Wien	Wien Stadt	Wien	48.13	16.24
https://www.inaturalist.org/observations/6909583	2017	EUROPE	AT	Wien	Wien	Wien Stadt	Wien	48.14	16.39
https://www.inaturalist.org/observations/182287289	2023	EUROPE	AT	Wien	Wien	Wien Stadt	Wien	48.14	16.4
https://www.inaturalist.org/observations/107894456	2021	EUROPE	AT	Niederösterreich	Niederösterreich	Sankt Pölten Land	Wolfsgraben	48.16	16.15
https://www.inaturalist.org/observations/180413391	2023	EUROPE	AT	Niederösterreich	Niederösterreich	Amstetten	Sankt Valentin	48.16	14.5
https://www.inaturalist.org/observations/90166123	2021	EUROPE	AT	Niederösterreich	Niederösterreich	Sankt Pölten Land	Eichgraben	48.17	15.97
https://www.inaturalist.org/observations/60889338	2020	EUROPE	AT	Niederösterreich	Niederösterreich	Sankt Pölten Land	Eichgraben	48.17	15.97
https://www.inaturalist.org/observations/88322274	2021	EUROPE	AT	Niederösterreich	Niederösterreich	Sankt Pölten Land	Eichgraben	48.17	15.97
https://www.inaturalist.org/observations/136781418	2022	EUROPE	AT	Niederösterreich	Niederösterreich	Sankt Pölten Land	Eichgraben	48.17	15.97
https://www.inaturalist.org/observations/175627411	2023	EUROPE	AT	Niederösterreich	Niederösterreich	Sankt Pölten Land	Eichgraben	48.17	15.97
https://www.inaturalist.org/observations/91954310	2021	EUROPE	AT	Wien	Wien	Wien Stadt	Wien	48.17	16.34
https://observation.org/observation/244733968	2022	EUROPE	AT		Wien	Wien Stadt	Wien	48.17	16.34
https://www.inaturalist.org/observations/178443747	2023	EUROPE	AT	Wien	Wien	Wien Stadt	Wien	48.18	16.33
https://www.inaturalist.org/observations/77075989	2021	EUROPE	AT	Wien	Wien	Wien Stadt	Wien	48.19	16.38
https://www.inaturalist.org/observations/130129085	2022	EUROPE	AT	Wien	Wien	Wien Stadt	Wien	48.2	16.37
https://www.inaturalist.org/observations/91639869	2021	EUROPE	AT	Wien	Wien	Wien Stadt	Wien	48.2	16.37
https://www.inaturalist.org/observations/188514630	2023	EUROPE	AT	Wien	Wien	Wien Stadt	Wien	48.2	16.37
https://www.inaturalist.org/observations/57472023	2020	EUROPE	AT	Wien	Wien	Wien Stadt	Wien	48.2	16.34
https://www.inaturalist.org/observations/90778754	2021	EUROPE	AT	Wien	Wien	Wien Stadt	Wien	48.2	16.37
https://www.inaturalist.org/observations/90778016	2021	EUROPE	AT	Wien	Wien	Wien Stadt	Wien	48.2	16.36
https://www.inaturalist.org/observations/119585265	2022	EUROPE	AT	Wien	Wien	Wien Stadt	Wien	48.2	16.36
https://www.inaturalist.org/observations/91749034	2021	EUROPE	AT	Wien	Wien	Wien Stadt	Wien	48.2	16.36
https://www.inaturalist.org/observations/179125386	2023	EUROPE	AT	Wien	Wien	Wien Stadt	Wien	48.2	16.3
https://www.inaturalist.org/observations/183393552	2023	EUROPE	AT	Niederösterreich	Niederösterreich	Sankt Pölten Land	Prinzersdorf	48.2	15.53
https://www.inaturalist.org/observations/186385149	2023	EUROPE	AT	Wien	Wien	Wien Stadt	Wien	48.21	16.36
https://www.inaturalist.org/observations/130244869	2022	EUROPE	AT	Wien	Wien	Wien Stadt	Wien	48.21	16.36
https://www.inaturalist.org/observations/138273683	2022	EUROPE	AT	Wien	Wien	Wien Stadt	Wien	48.21	16.34
https://www.inaturalist.org/observations/170349808	2023	EUROPE	AT	Wien	Wien	Wien Stadt	Wien	48.21	16.26
https://www.inaturalist.org/observations/114392776	2022	EUROPE	AT	Wien	Wien	Wien Stadt	Wien	48.22	16.38
https://www.inaturalist.org/observations/57378261	2020	EUROPE	AT	Wien	Wien	Wien Stadt	Wien	48.22	16.39
https://www.inaturalist.org/observations/186038438	2023	EUROPE	AT	Wien	Wien	Wien Stadt	Wien	48.22	16.36
https://www.inaturalist.org/observations/128565581	2022	EUROPE	AT	Wien	Wien	Wien Stadt	Wien	48.22	16.37
https://www.inaturalist.org/observations/48897763	2020	EUROPE	AT	Wien	Wien	Wien Stadt	Wien	48.23	16.3
https://www.inaturalist.org/observations/139472572	2022	EUROPE	AT	Oberösterreich	Oberösterreich	Grieskirchen	Wendling	48.25	13.67
https://www.inaturalist.org/observations/178536487	2023	EUROPE	AT	Oberösterreich	Oberösterreich	Linz Stadt	Linz	48.26	14.27
https://www.inaturalist.org/observations/183646474	2023	EUROPE	AT	Niederösterreich	Niederösterreich	Tulln	Klosterneuburg	48.3	16.33
https://www.inaturalist.org/observations/131732042	2022	EUROPE	AT	Wien	Wien	Wien Stadt	Wien	48.3	16.42
https://www.inaturalist.org/observations/179110070	2023	EUROPE	AT	Niederösterreich	Niederösterreich	Krems Land	Dürnstein	48.39	15.52
https://www.inaturalist.org/observations/171814539	2023	EUROPE	AT	Oberösterreich	Oberösterreich	Freistadt	Unterweißenbach	48.43	14.78
https://www.inaturalist.org/observations/129322941	2022	EUROPE	AT	Niederösterreich	Niederösterreich	Tulln	Kirchberg am Wagram	48.44	15.9
https://www.inaturalist.org/observations/123162334	2022	EUROPE	AT	Niederösterreich	Niederösterreich	Korneuburg	Ernstbrunn	48.56	16.37
https://www.inaturalist.org/observations/129597804	2022	EUROPE	AT	Niederösterreich	Niederösterreich	Mistelbach	Mistelbach	48.63	16.52
https://www.inaturalist.org/observations/137290853	2022	EUROPE	AT	Niederösterreich	Niederösterreich	Mistelbach	Mistelbach	48.63	16.52
https://www.inaturalist.org/observations/137290847	2022	EUROPE	AT	Niederösterreich	Niederösterreich	Mistelbach	Mistelbach	48.63	16.52
http://tun.fi/JX.1649232#19	2023	EUROPE	AX	Ahvenanmaa	Archipelago	Kökar		59.93	20.92	5000
http://tun.fi/KE.176/6515b572d5decc17433a88c6#Unit1	2023	EUROPE	AX	Ahvenanmaa				59.81	20.36	50000
https://www.inaturalist.org/observations/178608653	2023	EUROPE	BA	Federacija Bosna i Hercegovina	Federacija Bosna i Hercegovina	Herzegovina-Neretva	Mostar	43.27	17.83	3
https://observation.org/observation/216698685	2021	EUROPE	BA		Federacija Bosna i Hercegovina	Herzegovina-Neretva	Mostar	43.26	17.88	25
https://www.inaturalist.org/observations/129550545	2022	EUROPE	BA	Republika Srpska	Repuplika Srpska	Banja Luka	Prnjavor	44.87	17.66	42
https://www.inaturalist.org/observations/130960404	2022	EUROPE	BA	Republika Srpska	Repuplika Srpska	Doboj	Derventa	44.98	17.78	3400
https://www.inaturalist.org/observations/72643460	2019	EUROPE	BA	Federacija Bosna i Hercegovina	Federacija Bosna i Hercegovina	Sarajevo	Centar Sarajevo	43.86	18.41	14886
https://www.inaturalist.org/observations/31465523	2019	EUROPE	BA	Federacija Bosna i Hercegovina	Federacija Bosna i Hercegovina	Sarajevo	Stari Grad Sarajevo	43.86	18.42
Natagora:Observations:287755163	2023	EUROPE	BE	Namur	Wallonie	Namur	Philippeville	50.08	4.65	1
Natagora:Observations:287542874	2023	EUROPE	BE	Namur	Wallonie	Namur	Philippeville	50.09	4.57	1
Natagora:Observations:286080646:3132954	2023	EUROPE	BE	Hainaut	Wallonie	Hainaut	Thuin	50.32	4.44	1
Natagora:Observations:286080646:3132953	2023	EUROPE	BE	Hainaut	Wallonie	Hainaut	Thuin	50.32	4.44	1
Natagora:Observations:289159974	2023	EUROPE	BE	Hainaut	Wallonie	Hainaut	Thuin	50.32	4.44	1
Natagora:Observations:287351728	2023	EUROPE	BE	Hainaut	Wallonie	Hainaut	Thuin	50.32	4.44	1
Natagora:Observations:286080020:3132952	2023	EUROPE	BE	Hainaut	Wallonie	Hainaut	Thuin	50.32	4.44	1
Natagora:Observations:287714471	2023	EUROPE	BE	Namur	Wallonie	Namur	Namur	50.34	4.61	1
Natagora:Observations:287714146	2023	EUROPE	BE	Namur	Wallonie	Namur	Namur	50.34	4.61	1
Natagora:Observations:282879060	2023	EUROPE	BE	Hainaut	Wallonie	Hainaut	Charleroi	50.35	4.55	1
Natagora:Observations:253679562	2022	EUROPE	BE	Hainaut	Wallonie	Hainaut	Charleroi	50.35	4.55	1
Natagora:Observations:219386323	2021	EUROPE	BE	Hainaut	Wallonie	Hainaut	Thuin	50.41	4.1	1
Natagora:Observations:286696497	2023	EUROPE	BE	Liège	Wallonie	Liège	Liège	50.44	5.67	1
Natagora:Observations:290364840	2023	EUROPE	BE	Liège	Wallonie	Liège	Huy	50.53	5.26	1
Natagora:Observations:252942411	2022	EUROPE	BE	Walloon Brabant	Wallonie	Brabant Wallon	Nivelles	50.6	4.44	1
Natagora:Observations:226307902	2021	EUROPE	BE	Walloon Brabant	Wallonie	Brabant Wallon	Nivelles	50.61	4.35	1
Natagora:Observations:225341126	2021	EUROPE	BE	Walloon Brabant	Wallonie	Brabant Wallon	Nivelles	50.64	4.61	1
Natagora:Observations:252686763	2022	EUROPE	BE	Walloon Brabant	Wallonie	Brabant Wallon	Nivelles	50.67	4.19	1
Natagora:Observations:287194395	2023	EUROPE	BE	Walloon Brabant	Wallonie	Brabant Wallon	Nivelles	50.68	4.65	1
Natagora:Observations:284679018	2023	EUROPE	BE	Walloon Brabant	Wallonie	Brabant Wallon	Nivelles	50.71	4.4	1
Natuurpunt:Waarnemingen:291807230	2023	EUROPE	BE	Flemish Brabant	Vlaanderen	Vlaams Brabant	Halle-Vilvoorde	50.72	4.03	1
Natuurpunt:Waarnemingen:285677534	2023	EUROPE	BE	Flemish Brabant	Vlaanderen	Vlaams Brabant	Halle-Vilvoorde	50.73	4.3	1
Natuurpunt:Waarnemingen:286856033	2023	EUROPE	BE	Flemish Brabant	Vlaanderen	Vlaams Brabant	Halle-Vilvoorde	50.74	4.18	1
Natuurpunt:Waarnemingen:254062374	2022	EUROPE	BE	Limburg	Vlaanderen	Limburg	Tongeren	50.78	5.46	1
Natuurpunt:Waarnemingen:287035691	2023	EUROPE	BE	Limburg	Vlaanderen	Limburg	Tongeren	50.79	5.59	1
Natuurpunt:Waarnemingen:251913430	2022	EUROPE	BE	Limburg	Vlaanderen	Limburg	Tongeren	50.81	5.68	1
Natuurpunt:Waarnemingen:251997780	2022	EUROPE	BE	Limburg	Vlaanderen	Limburg	Tongeren	50.81	5.68	1
Natuurpunt:Waarnemingen:251913517	2022	EUROPE	BE	Limburg	Vlaanderen	Limburg	Tongeren	50.81	5.68	1
Natuurpunt:Waarnemingen:251997869	2022	EUROPE	BE	Limburg	Vlaanderen	Limburg	Tongeren	50.81	5.68	1
Natuurpunt:Waarnemingen:253384984	2022	EUROPE	BE	West Flanders	Vlaanderen	West-Vlaanderen	Kortrijk	50.81	3.19	1
Natuurpunt:Waarnemingen:287233618	2023	EUROPE	BE	Flemish Brabant	Vlaanderen	Vlaams Brabant	Leuven	50.81	4.94	1
Natuurpunt:Waarnemingen:281216757	2023	EUROPE	BE	West Flanders	Vlaanderen	West-Vlaanderen	Ieper	50.81	3.08	1
Natuurpunt:Waarnemingen:243579601	2022	EUROPE	BE	Limburg	Vlaanderen	Limburg	Tongeren	50.81	5.28	1
Natuurpunt:Waarnemingen:247979838	2022	EUROPE	BE	Limburg	Vlaanderen	Limburg	Tongeren	50.81	5.28	1
Natuurpunt:Waarnemingen:248405376	2022	EUROPE	BE	Limburg	Vlaanderen	Limburg	Tongeren	50.81	5.28	1
Natuurpunt:Waarnemingen:288137025	2023	EUROPE	BE	Flemish Brabant	Vlaanderen	Vlaams Brabant	Halle-Vilvoorde	50.81	4.17	1
Natuurpunt:Waarnemingen:287452834	2023	EUROPE	BE	Flemish Brabant	Vlaanderen	Vlaams Brabant	Halle-Vilvoorde	50.81	4.17	1
Natuurpunt:Waarnemingen:288137100	2023	EUROPE	BE	Flemish Brabant	Vlaanderen	Vlaams Brabant	Halle-Vilvoorde	50.81	4.17	1
Natuurpunt:Waarnemingen:285971925	2023	EUROPE	BE	Limburg	Vlaanderen	Limburg	Hasselt	50.81	5.18	1
Natuurpunt:Waarnemingen:287658953	2023	EUROPE	BE	West Flanders	Vlaanderen	West-Vlaanderen	Kortrijk	50.82	3.18	1
Natuurpunt:Waarnemingen:252502976	2022	EUROPE	BE	West Flanders	Vlaanderen	West-Vlaanderen	Kortrijk	50.82	3.18	1
Natuurpunt:Waarnemingen:252213495	2022	EUROPE	BE	West Flanders	Vlaanderen	West-Vlaanderen	Kortrijk	50.82	3.18	1
Natuurpunt:Waarnemingen:225016690	2021	EUROPE	BE	Limburg	Vlaanderen	Limburg	Hasselt	50.82	5.26	1
Natuurpunt:Waarnemingen:275899871	2023	EUROPE	BE	West Flanders	Vlaanderen	West-Vlaanderen	Roeselare	50.87	3.08	1
Natuurpunt:Waarnemingen:275645398	2023	EUROPE	BE	West Flanders	Vlaanderen	West-Vlaanderen	Kortrijk	50.89	3.24	1
Natuurpunt:Waarnemingen:288498108	2023	EUROPE	BE	West Flanders	Vlaanderen	West-Vlaanderen	Veurne	50.94	2.63	1
Natuurpunt:Waarnemingen:285070990	2023	EUROPE	BE	Flemish Brabant	Vlaanderen	Vlaams Brabant	Halle-Vilvoorde	50.94	4.17	1
Natuurpunt:Waarnemingen:287981954	2023	EUROPE	BE	Flemish Brabant	Vlaanderen	Vlaams Brabant	Halle-Vilvoorde	50.94	4.17	1
Natuurpunt:Waarnemingen:286783802	2023	EUROPE	BE	Flemish Brabant	Vlaanderen	Vlaams Brabant	Halle-Vilvoorde	50.94	4.17	1
Natuurpunt:Waarnemingen:278949742	2023	EUROPE	BE	Flemish Brabant	Vlaanderen	Vlaams Brabant	Halle-Vilvoorde	50.97	4.28	1
Natuurpunt:Waarnemingen:277539390	2023	EUROPE	BE	East Flanders	Vlaanderen	Oost-Vlaanderen	Gent	50.98	3.8	1
Natuurpunt:Waarnemingen:289919551	2023	EUROPE	BE	East Flanders	Vlaanderen	Oost-Vlaanderen	Gent	50.98	3.8	1
Natuurpunt:Waarnemingen:277584722	2023	EUROPE	BE	East Flanders	Vlaanderen	Oost-Vlaanderen	Gent	50.99	3.54	1
Natuurpunt:Waarnemingen:224906939	2021	EUROPE	BE	Flemish Brabant	Vlaanderen	Vlaams Brabant	Leuven	51	5.01	1
Natuurpunt:Waarnemingen:253341777	2022	EUROPE	BE	Antwerp	Vlaanderen	Vlaams Brabant	Halle-Vilvoorde	51	4.53	1
Natuurpunt:Waarnemingen:253885927	2022	EUROPE	BE	Antwerp	Vlaanderen	Vlaams Brabant	Halle-Vilvoorde	51	4.53	1
Natuurpunt:Waarnemingen:250921105	2022	EUROPE	BE	Antwerp	Vlaanderen	Vlaams Brabant	Halle-Vilvoorde	51	4.53	1
Natuurpunt:Waarnemingen:253333755	2022	EUROPE	BE	Antwerp	Vlaanderen	Vlaams Brabant	Halle-Vilvoorde	51	4.53	1
Natuurpunt:Waarnemingen:257068701	2022	EUROPE	BE	Antwerp	Vlaanderen	Vlaams Brabant	Halle-Vilvoorde	51	4.53	1
Natuurpunt:Waarnemingen:258385837	2022	EUROPE	BE	Antwerp	Vlaanderen	Vlaams Brabant	Halle-Vilvoorde	51	4.53	1
Natuurpunt:Waarnemingen:255439633	2022	EUROPE	BE	Antwerp	Vlaanderen	Vlaams Brabant	Halle-Vilvoorde	51	4.53	1
Natuurpunt:Waarnemingen:257773865	2022	EUROPE	BE	Antwerp	Vlaanderen	Vlaams Brabant	Halle-Vilvoorde	51	4.53	1
Natuurpunt:Waarnemingen:252769889	2022	EUROPE	BE	Antwerp	Vlaanderen	Vlaams Brabant	Halle-Vilvoorde	51	4.53	1
Natuurpunt:Waarnemingen:254407703	2022	EUROPE	BE	Antwerp	Vlaanderen	Vlaams Brabant	Halle-Vilvoorde	51	4.53	1
Natuurpunt:Waarnemingen:252113220	2022	EUROPE	BE	Antwerp	Vlaanderen	Vlaams Brabant	Halle-Vilvoorde	51	4.53	1
Natuurpunt:Waarnemingen:251394378	2022	EUROPE	BE	Antwerp	Vlaanderen	Vlaams Brabant	Halle-Vilvoorde	51	4.53	1
Natuurpunt:Waarnemingen:280575288	2023	EUROPE	BE	Flemish Brabant	Vlaanderen	Vlaams Brabant	Halle-Vilvoorde	51.01	4.25	1
Natuurpunt:Waarnemingen:278280768	2023	EUROPE	BE	East Flanders	Vlaanderen	Oost-Vlaanderen	Dendermonde	51.01	3.9	1
Natuurpunt:Waarnemingen:279130898	2023	EUROPE	BE	Antwerp	Vlaanderen	Antwerpen	Mechelen	51.01	4.47	1
Natuurpunt:Waarnemingen:276194808	2023	EUROPE	BE	Flemish Brabant	Vlaanderen	Vlaams Brabant	Leuven	51.01	4.99	1
Natuurpunt:Waarnemingen:287736258	2023	EUROPE	BE	East Flanders	Vlaanderen	Oost-Vlaanderen	Dendermonde	51.01	4.11	1
Natuurpunt:Waarnemingen:259873294	2017	EUROPE	BE	East Flanders	Vlaanderen	Oost-Vlaanderen	Gent	51.02	3.74	1
https://www.inaturalist.org/observations/48898935	2020	EUROPE	BE	Vlaanderen	Vlaanderen	Oost-Vlaanderen	Gent	51.02	3.76	1
https://www.inaturalist.org/observations/121842166	2022	EUROPE	BE	Vlaanderen	Vlaanderen	Oost-Vlaanderen	Gent	51.02	3.76	1
Natuurpunt:Waarnemingen:287025589	2023	EUROPE	BE	East Flanders	Vlaanderen	Oost-Vlaanderen	Gent	51.04	3.71	1
Natuurpunt:Waarnemingen:285856053	2017	EUROPE	BE	East Flanders	Vlaanderen	Oost-Vlaanderen	Dendermonde	51.05	4.04	1
Natuurpunt:Waarnemingen:248237073	2022	EUROPE	BE	Antwerp	Vlaanderen	Antwerpen	Turnhout	51.09	4.84	1
Natuurpunt:Waarnemingen:252653407	2022	EUROPE	BE	Antwerp	Vlaanderen	Antwerpen	Mechelen	51.11	4.27	1
Natuurpunt:Waarnemingen:284241409	2023	EUROPE	BE	East Flanders	Vlaanderen	Oost-Vlaanderen	Gent	51.12	3.58	1
Natuurpunt:Waarnemingen:277413500	2023	EUROPE	BE	West Flanders	Vlaanderen	West-Vlaanderen	Brugge	51.15	3.23	1
Natuurpunt:Waarnemingen:286376252	2023	EUROPE	BE	Antwerp	Vlaanderen	Antwerpen	Mechelen	51.16	4.63	1
Natuurpunt:Waarnemingen:289838520	2023	EUROPE	BE	Antwerp	Vlaanderen	Antwerpen	Antwerpen	51.17	4.4	1
Natuurpunt:Waarnemingen:249340641	2022	EUROPE	BE	Limburg	Vlaanderen	Limburg	Maaseik	51.17	5.59	1
Natuurpunt:Waarnemingen:244939619	2022	EUROPE	BE	East Flanders	Vlaanderen	Oost-Vlaanderen	Sint-Niklaas	51.18	4.12	1
Natuurpunt:Waarnemingen:225242758	2021	EUROPE	BE	Antwerp	Vlaanderen	Antwerpen	Antwerpen	51.2	4.46	1
Natuurpunt:Waarnemingen:244563542	2022	EUROPE	BE	East Flanders	Vlaanderen	Oost-Vlaanderen	Eeklo	51.22	3.62	1
Natuurpunt:Waarnemingen:226677876	2021	EUROPE	BE	East Flanders	Vlaanderen	Oost-Vlaanderen	Eeklo	51.22	3.62	1
Natuurpunt:Waarnemingen:285507577	2023	EUROPE	BE	Antwerp	Vlaanderen	Antwerpen	Turnhout	51.22	4.92	1
Natuurpunt:Waarnemingen:288480730	2023	EUROPE	BE	Antwerp	Vlaanderen	Antwerpen	Antwerpen	51.25	4.44	1
Natuurpunt:Waarnemingen:254355544	2022	EUROPE	BE	West Flanders	Vlaanderen	West-Vlaanderen	Brugge	51.27	3.1	1
Natuurpunt:Waarnemingen:254294527	2022	EUROPE	BE	West Flanders	Vlaanderen	West-Vlaanderen	Brugge	51.27	3.1	1
Natuurpunt:Waarnemingen:281182617	2023	EUROPE	BE	West Flanders	Vlaanderen	West-Vlaanderen	Brugge	51.29	3.2	1
Natuurpunt:Waarnemingen:254631390	2022	EUROPE	BE	West Flanders	Vlaanderen	West-Vlaanderen	Brugge	51.29	3.2	1
Natuurpunt:Waarnemingen:286955322	2023	EUROPE	BE	West Flanders	Vlaanderen	West-Vlaanderen	Brugge	51.29	3.2	1
Natuurpunt:Waarnemingen:285467378	2023	EUROPE	BE	West Flanders	Vlaanderen	West-Vlaanderen	Brugge	51.29	3.2	1
Natuurpunt:Waarnemingen:278284660	2023	EUROPE	BE	West Flanders	Vlaanderen	West-Vlaanderen	Brugge	51.29	3.2	1
Natuurpunt:Waarnemingen:287137439	2023	EUROPE	BE	West Flanders	Vlaanderen	West-Vlaanderen	Brugge	51.29	3.2	1
Natuurpunt:Waarnemingen:253313337	2022	EUROPE	BE	West Flanders	Vlaanderen	West-Vlaanderen	Brugge	51.29	3.2	1
Natuurpunt:Waarnemingen:253480410	2022	EUROPE	BE	West Flanders	Vlaanderen	West-Vlaanderen	Brugge	51.29	3.2	1
Natuurpunt:Waarnemingen:278687596	2023	EUROPE	BE	West Flanders	Vlaanderen	West-Vlaanderen	Brugge	51.29	3.2	1
Natuurpunt:Waarnemingen:277342843	2023	EUROPE	BE	Antwerp	Vlaanderen	Antwerpen	Antwerpen	51.39	4.6	1
Natuurpunt:Waarnemingen:286673731	2023	EUROPE	BE	Antwerp	Vlaanderen	Antwerpen	Turnhout	51.44	4.74	1
Natagora:Observations:284041499	2023	EUROPE	BE	Luxembourg	Wallonie	Luxembourg	Virton	49.58	5.55	2
Natagora:Observations:288695774	2023	EUROPE	BE	Namur	Wallonie	Namur	Philippeville	50.08	4.59	2
Natagora:Observations:288022261	2023	EUROPE	BE	Namur	Wallonie	Namur	Dinant	50.29	5.09	2
Natagora:Observations:287681771	2023	EUROPE	BE	Namur	Wallonie	Namur	Namur	50.34	4.61	2
Natagora:Observations:289129749	2023	EUROPE	BE	Namur	Wallonie	Namur	Namur	50.34	4.61	2
https://www.inaturalist.org/observations/97130980	2021	EUROPE	BE	Wallonie	Wallonie	Namur	Namur	50.38	4.9	2
https://www.inaturalist.org/observations/97130982	2021	EUROPE	BE	Wallonie	Wallonie	Namur	Namur	50.38	4.9	2
https://www.inaturalist.org/observations/64722820	2020	EUROPE	BE	Wallonie	Wallonie	Hainaut	Charleroi	50.51	4.42	2
https://www.inaturalist.org/observations/120120833	2022	EUROPE	BE	Wallonie	Wallonie	Liège	Huy	50.55	5.1	2
Natagora:Observations:253126411	2022	EUROPE	BE	Liège	Wallonie	Liège	Liège	50.59	5.4	2
https://www.inaturalist.org/observations/136731055	2022	EUROPE	BE	Wallonie	Wallonie	Brabant Wallon	Nivelles	50.63	4.78	2
https://www.inaturalist.org/observations/44302413	2020	EUROPE	BE	Wallonie	Wallonie	Brabant Wallon	Nivelles	50.63	4.78	2
https://www.inaturalist.org/observations/32020154	2019	EUROPE	BE	Wallonie	Wallonie	Brabant Wallon	Nivelles	50.63	4.78	2
Natagora:Observations:225740815	2021	EUROPE	BE	Liège	Wallonie	Liège	Liège	50.63	5.73	2
https://www.inaturalist.org/observations/43013928	2020	EUROPE	BE	Wallonie	Wallonie	Brabant Wallon	Nivelles	50.63	4.78	2
https://www.inaturalist.org/observations/27447513	2019	EUROPE	BE	Wallonie	Wallonie	Brabant Wallon	Nivelles	50.63	4.78	2
https://www.inaturalist.org/observations/27829345	2019	EUROPE	BE	Wallonie	Wallonie	Brabant Wallon	Nivelles	50.63	4.78	2
https://www.inaturalist.org/observations/27447478	2019	EUROPE	BE	Wallonie	Wallonie	Brabant Wallon	Nivelles	50.63	4.78	2
https://www.inaturalist.org/observations/32978088	2019	EUROPE	BE	Wallonie	Wallonie	Brabant Wallon	Nivelles	50.63	4.78	2
https://www.inaturalist.org/observations/32978081	2019	EUROPE	BE	Wallonie	Wallonie	Brabant Wallon	Nivelles	50.63	4.78	2
https://www.inaturalist.org/observations/43212258	2020	EUROPE	BE	Wallonie	Wallonie	Brabant Wallon	Nivelles	50.63	4.78	2
https://www.inaturalist.org/observations/28368315	2019	EUROPE	BE	Vlaanderen	Vlaanderen	Vlaams Brabant	Halle-Vilvoorde	50.71	3.94	2
Natuurpunt:Waarnemingen:280503411	2023	EUROPE	BE	Limburg	Vlaanderen	Limburg	Tongeren	50.78	5.46	2
Natuurpunt:Waarnemingen:283747597	2023	EUROPE	BE	Limburg	Vlaanderen	Limburg	Tongeren	50.8	5.47	2
https://www.inaturalist.org/observations/156777927	2023	EUROPE	BE	Bruxelles	Bruxelles	Bruxelles	Brussel	50.81	4.41	2
Natuurpunt:Waarnemingen:246124342	2022	EUROPE	BE	Limburg	Vlaanderen	Limburg	Tongeren	50.81	5.28	2
Natuurpunt:Waarnemingen:284858978	2023	EUROPE	BE	Limburg	Vlaanderen	Limburg	Tongeren	50.81	5.28	2
Natuurpunt:Waarnemingen:276538019	2023	EUROPE	BE	Limburg	Vlaanderen	Limburg	Tongeren	50.81	5.28	2
Natuurpunt:Waarnemingen:276667111	2023	EUROPE	BE	East Flanders	Vlaanderen	Oost-Vlaanderen	Aalst	50.81	4.06	2
Natuurpunt:Waarnemingen:225033741	2021	EUROPE	BE	East Flanders	Vlaanderen	Oost-Vlaanderen	Aalst	50.83	4.02	2
Natuurpunt:Waarnemingen:224941639	2021	EUROPE	BE	East Flanders	Vlaanderen	Oost-Vlaanderen	Aalst	50.83	4.02	2
Natuurpunt:Waarnemingen:224410347	2021	EUROPE	BE	East Flanders	Vlaanderen	Oost-Vlaanderen	Aalst	50.83	4.02	2
Natuurpunt:Waarnemingen:225538358	2021	EUROPE	BE	East Flanders	Vlaanderen	Oost-Vlaanderen	Aalst	50.83	4.02	2
Natuurpunt:Waarnemingen:224748837	2021	EUROPE	BE	East Flanders	Vlaanderen	Oost-Vlaanderen	Aalst	50.83	4.02	2
Natuurpunt:Waarnemingen:224371040	2021	EUROPE	BE	East Flanders	Vlaanderen	Oost-Vlaanderen	Aalst	50.83	4.02	2
Natuurpunt:Waarnemingen:225497364	2021	EUROPE	BE	East Flanders	Vlaanderen	Oost-Vlaanderen	Aalst	50.83	4.02	2
Natuurpunt:Waarnemingen:223763971	2021	EUROPE	BE	East Flanders	Vlaanderen	Oost-Vlaanderen	Aalst	50.83	4.02	2
Natuurpunt:Waarnemingen:277679252	2023	EUROPE	BE	East Flanders	Vlaanderen	Oost-Vlaanderen	Oudenaarde	50.83	3.55	2
Natuurpunt:Waarnemingen:225310719	2021	EUROPE	BE	Flemish Brabant	Vlaanderen	Vlaams Brabant	Leuven	50.83	4.56	2
Natuurpunt:Waarnemingen:288977655	2023	EUROPE	BE	Flemish Brabant	Vlaanderen	Vlaams Brabant	Leuven	50.84	4.86	2
Natuurpunt:Waarnemingen:252887139	2022	EUROPE	BE	Flemish Brabant	Vlaanderen	Vlaams Brabant	Halle-Vilvoorde	50.85	4.23	2
Natuurpunt:Waarnemingen:252887140	2022	EUROPE	BE	Flemish Brabant	Vlaanderen	Vlaams Brabant	Halle-Vilvoorde	50.85	4.23	2
Natuurpunt:Waarnemingen:219491748	2021	EUROPE	BE	Flemish Brabant	Vlaanderen	Vlaams Brabant	Leuven	50.87	4.8	2
Natuurpunt:Waarnemingen:281076759	2023	EUROPE	BE	East Flanders	Vlaanderen	Oost-Vlaanderen	Oudenaarde	50.88	3.62	2
Natuurpunt:Waarnemingen:225711352	2021	EUROPE	BE	Flemish Brabant	Vlaanderen	Vlaams Brabant	Halle-Vilvoorde	50.89	4.09	2
Natuurpunt:Waarnemingen:253570789	2022	EUROPE	BE	Flemish Brabant	Vlaanderen	Vlaams Brabant	Halle-Vilvoorde	50.89	4.09	2
Natuurpunt:Waarnemingen:251700101	2022	EUROPE	BE	Flemish Brabant	Vlaanderen	Vlaams Brabant	Halle-Vilvoorde	50.89	4.09	2
Natuurpunt:Waarnemingen:251914475	2022	EUROPE	BE	Limburg	Vlaanderen	Limburg	Hasselt	50.89	5.33	2
Natuurpunt:Waarnemingen:219485295	2021	EUROPE	BE	Limburg	Vlaanderen	Limburg	Hasselt	50.92	5.18	2
Natuurpunt:Waarnemingen:249175427	2022	EUROPE	BE	Flemish Brabant	Vlaanderen	Vlaams Brabant	Leuven	50.92	4.82	2
Natuurpunt:Waarnemingen:286970910	2023	EUROPE	BE	Limburg	Vlaanderen	Limburg	Hasselt	50.92	5.55	2
Natuurpunt:Waarnemingen:285660957	2023	EUROPE	BE	West Flanders	Vlaanderen	West-Vlaanderen	Ieper	50.92	2.72	2
Natuurpunt:Waarnemingen:285660517	2023	EUROPE	BE	West Flanders	Vlaanderen	West-Vlaanderen	Ieper	50.92	2.72	2
Natuurpunt:Waarnemingen:286920218	2023	EUROPE	BE	West Flanders	Vlaanderen	West-Vlaanderen	Veurne	50.94	2.63	2
Natuurpunt:Waarnemingen:257173950	2022	EUROPE	BE	Flemish Brabant	Vlaanderen	Vlaams Brabant	Halle-Vilvoorde	50.94	4.3	2
Natuurpunt:Waarnemingen:224823188	2021	EUROPE	BE	Limburg	Vlaanderen	Limburg	Hasselt	50.95	5.44	2
Natuurpunt:Waarnemingen:252705078	2021	EUROPE	BE	Limburg	Vlaanderen	Limburg	Hasselt	50.95	5.12	2
Natuurpunt:Waarnemingen:224823175	2021	EUROPE	BE	Limburg	Vlaanderen	Limburg	Hasselt	50.95	5.44	2
Natuurpunt:Waarnemingen:225579126	2021	EUROPE	BE	Limburg	Vlaanderen	Limburg	Hasselt	50.97	5.1	2
Natuurpunt:Waarnemingen:217513941	2021	EUROPE	BE	East Flanders	Vlaanderen	Oost-Vlaanderen	Gent	50.98	3.8	2
Natuurpunt:Waarnemingen:225578434	2021	EUROPE	BE	East Flanders	Vlaanderen	Oost-Vlaanderen	Aalst	50.98	3.97	2
Natuurpunt:Waarnemingen:223932623	2021	EUROPE	BE	West Flanders	Vlaanderen	West-Vlaanderen	Tielt	50.99	3.32	2
Natuurpunt:Waarnemingen:226299919	2021	EUROPE	BE	East Flanders	Vlaanderen	Oost-Vlaanderen	Gent	51	3.67	2
Natuurpunt:Waarnemingen:225012217	2021	EUROPE	BE	Flemish Brabant	Vlaanderen	Vlaams Brabant	Leuven	51.01	4.9	2
Natuurpunt:Waarnemingen:276398085	2023	EUROPE	BE	Antwerp	Vlaanderen	Antwerpen	Mechelen	51.02	4.48	2
Natuurpunt:Waarnemingen:290511339	2023	EUROPE	BE	Antwerp	Vlaanderen	Antwerpen	Mechelen	51.02	4.49	2
Natuurpunt:Waarnemingen:288046919	2023	EUROPE	BE	West Flanders	Vlaanderen	West-Vlaanderen	Brugge	51.04	3.11	2
Natuurpunt:Waarnemingen:252849641	2022	EUROPE	BE	Limburg	Vlaanderen	Limburg	Hasselt	51.04	5.16	2
Natuurpunt:Waarnemingen:286499773	2023	EUROPE	BE	Antwerp	Vlaanderen	Antwerpen	Mechelen	51.04	4.51	2
Natuurpunt:Waarnemingen:283915520	2023	EUROPE	BE	East Flanders	Vlaanderen	Oost-Vlaanderen	Gent	51.06	3.77	2
Natuurpunt:Waarnemingen:287934080	2023	EUROPE	BE	East Flanders	Vlaanderen	Oost-Vlaanderen	Gent	51.06	3.77	2
Natuurpunt:Waarnemingen:224447980	2021	EUROPE	BE	East Flanders	Vlaanderen	Oost-Vlaanderen	Gent	51.06	3.77	2
Natuurpunt:Waarnemingen:245988918	2022	EUROPE	BE	East Flanders	Vlaanderen	Oost-Vlaanderen	Gent	51.06	3.77	2
Natuurpunt:Waarnemingen:253056256	2022	EUROPE	BE	East Flanders	Vlaanderen	Oost-Vlaanderen	Gent	51.06	3.77	2
Natuurpunt:Waarnemingen:225863246	2021	EUROPE	BE	East Flanders	Vlaanderen	Oost-Vlaanderen	Gent	51.06	3.77	2
Natuurpunt:Waarnemingen:226340994	2021	EUROPE	BE	East Flanders	Vlaanderen	Oost-Vlaanderen	Gent	51.06	3.77	2
Natuurpunt:Waarnemingen:287717189	2023	EUROPE	BE	East Flanders	Vlaanderen	Oost-Vlaanderen	Gent	51.07	3.67	2
Natuurpunt:Waarnemingen:280532674	2023	EUROPE	BE	East Flanders	Vlaanderen	Oost-Vlaanderen	Gent	51.07	3.67	2
Natuurpunt:Waarnemingen:278406196	2023	EUROPE	BE	East Flanders	Vlaanderen	Oost-Vlaanderen	Gent	51.07	3.67	2
Natuurpunt:Waarnemingen:277828879	2023	EUROPE	BE	East Flanders	Vlaanderen	Oost-Vlaanderen	Gent	51.07	3.67	2
Natuurpunt:Waarnemingen:288077941	2023	EUROPE	BE	East Flanders	Vlaanderen	Oost-Vlaanderen	Gent	51.07	3.67	2
Natuurpunt:Waarnemingen:253977660	2022	EUROPE	BE	Antwerp	Vlaanderen	Antwerpen	Mechelen	51.08	4.4	2
Natuurpunt:Waarnemingen:239849360	2022	EUROPE	BE	East Flanders	Vlaanderen	Oost-Vlaanderen	Gent	51.09	3.61	2
Natuurpunt:Waarnemingen:224233777	2021	EUROPE	BE	Antwerp	Vlaanderen	Antwerpen	Turnhout	51.1	4.87	2
Natuurpunt:Waarnemingen:253353096	2022	EUROPE	BE	Antwerp	Vlaanderen	Antwerpen	Mechelen	51.11	4.27	2
Natuurpunt:Waarnemingen:279384385	2023	EUROPE	BE	Antwerp	Vlaanderen	Antwerpen	Antwerpen	51.14	4.47	2
Natuurpunt:Waarnemingen:284428602	2023	EUROPE	BE	Antwerp	Vlaanderen	Antwerpen	Antwerpen	51.15	4.48	2
Natuurpunt:Waarnemingen:225861903	2021	EUROPE	BE	Antwerp	Vlaanderen	Antwerpen	Mechelen	51.15	4.72	2
https://www.inaturalist.org/observations/180228926	2023	EUROPE	BE	Vlaanderen	Vlaanderen	Antwerpen	Mechelen	51.15	4.62	2
https://www.inaturalist.org/observations/132284603	2022	EUROPE	BE	Vlaanderen	Vlaanderen	Antwerpen	Mechelen	51.15	4.62	2
https://www.inaturalist.org/observations/178051188	2023	EUROPE	BE	Vlaanderen	Vlaanderen	Antwerpen	Mechelen	51.15	4.62	2
https://www.inaturalist.org/observations/120296260	2022	EUROPE	BE	Vlaanderen	Vlaanderen	Antwerpen	Mechelen	51.15	4.62	2
https://www.inaturalist.org/observations/183505985	2023	EUROPE	BE	Vlaanderen	Vlaanderen	Antwerpen	Mechelen	51.15	4.62	2
Natuurpunt:Waarnemingen:287417518	2023	EUROPE	BE	West Flanders	Vlaanderen	West-Vlaanderen	Veurne	51.15	2.76	2
Natuurpunt:Waarnemingen:227057537	2021	EUROPE	BE	Antwerp	Vlaanderen	Antwerpen	Turnhout	51.16	5.07	2
Natuurpunt:Waarnemingen:219289878	2021	EUROPE	BE	Antwerp	Vlaanderen	Antwerpen	Turnhout	51.16	5.07	2
Natuurpunt:Waarnemingen:244176482	2022	EUROPE	BE	Antwerp	Vlaanderen	Antwerpen	Turnhout	51.16	5.07	2
Natuurpunt:Waarnemingen:224233181	2021	EUROPE	BE	Antwerp	Vlaanderen	Antwerpen	Turnhout	51.16	5.07	2
Natuurpunt:Waarnemingen:224531051	2021	EUROPE	BE	Antwerp	Vlaanderen	Antwerpen	Turnhout	51.16	5.07	2
Natuurpunt:Waarnemingen:219387305	2021	EUROPE	BE	Antwerp	Vlaanderen	Antwerpen	Turnhout	51.16	5.07	2
Natuurpunt:Waarnemingen:245626849	2022	EUROPE	BE	Antwerp	Vlaanderen	Antwerpen	Turnhout	51.16	5.07	2
Natuurpunt:Waarnemingen:246486722	2022	EUROPE	BE	Antwerp	Vlaanderen	Antwerpen	Turnhout	51.16	5.07	2
Natuurpunt:Waarnemingen:229066671	2021	EUROPE	BE	Antwerp	Vlaanderen	Antwerpen	Turnhout	51.16	5.07	2
Natuurpunt:Waarnemingen:244977318	2022	EUROPE	BE	Antwerp	Vlaanderen	Antwerpen	Turnhout	51.16	5.07	2
Natuurpunt:Waarnemingen:276797219	2023	EUROPE	BE	Antwerp	Vlaanderen	Antwerpen	Turnhout	51.16	5.07	2
Natuurpunt:Waarnemingen:251845346	2022	EUROPE	BE	Antwerp	Vlaanderen	Antwerpen	Turnhout	51.16	5.07	2
Natuurpunt:Waarnemingen:287305604	2023	EUROPE	BE	Antwerp	Vlaanderen	Antwerpen	Antwerpen	51.17	4.36	2
Natuurpunt:Waarnemingen:244944769	2022	EUROPE	BE	Limburg	Vlaanderen	Limburg	Maaseik	51.17	5.59	2
Natuurpunt:Waarnemingen:251595119	2022	EUROPE	BE	Limburg	Vlaanderen	Limburg	Maaseik	51.17	5.59	2
Natuurpunt:Waarnemingen:244099516	2022	EUROPE	BE	Limburg	Vlaanderen	Limburg	Maaseik	51.17	5.59	2
Natuurpunt:Waarnemingen:285136301	2023	EUROPE	BE	Limburg	Vlaanderen	Limburg	Maaseik	51.17	5.59	2
Natuurpunt:Waarnemingen:288001492	2023	EUROPE	BE	Antwerp	Vlaanderen	Antwerpen	Turnhout	51.17	4.73	2
Natuurpunt:Waarnemingen:285657903	2023	EUROPE	BE	Limburg	Vlaanderen	Limburg	Maaseik	51.17	5.45	2
Natuurpunt:Waarnemingen:251978740	2022	EUROPE	BE	East Flanders	Vlaanderen	Oost-Vlaanderen	Sint-Niklaas	51.18	4.12	2
Natuurpunt:Waarnemingen:245590375	2022	EUROPE	BE	East Flanders	Vlaanderen	Oost-Vlaanderen	Sint-Niklaas	51.18	4.12	2
Natuurpunt:Waarnemingen:225677208	2021	EUROPE	BE	East Flanders	Vlaanderen	Oost-Vlaanderen	Gent	51.18	3.74	2
Natuurpunt:Waarnemingen:217315802	2021	EUROPE	BE	East Flanders	Vlaanderen	Oost-Vlaanderen	Gent	51.18	3.74	2
Natuurpunt:Waarnemingen:284229575	2023	EUROPE	BE	Antwerp	Vlaanderen	Antwerpen	Antwerpen	51.18	4.37	2
Natuurpunt:Waarnemingen:284968737	2023	EUROPE	BE	Antwerp	Vlaanderen	Antwerpen	Turnhout	51.18	4.97	2
Natuurpunt:Waarnemingen:245226227	2022	EUROPE	BE	Limburg	Vlaanderen	Limburg	Maaseik	51.19	5.46	2
Natuurpunt:Waarnemingen:225124655	2021	EUROPE	BE	West Flanders	Vlaanderen	West-Vlaanderen	Brugge	51.19	3.24	2
Natuurpunt:Waarnemingen:269960617	2023	EUROPE	BE	West Flanders	Vlaanderen	West-Vlaanderen	Brugge	51.19	3.24	2
Natuurpunt:Waarnemingen:283725384	2023	EUROPE	BE	Antwerp	Vlaanderen	Antwerpen	Antwerpen	51.19	4.53	2
Natuurpunt:Waarnemingen:283894867	2023	EUROPE	BE	Antwerp	Vlaanderen	Antwerpen	Antwerpen	51.19	4.53	2
Natuurpunt:Waarnemingen:245214945	2022	EUROPE	BE	East Flanders	Vlaanderen	Oost-Vlaanderen	Eeklo	51.22	3.62	2
Natuurpunt:Waarnemingen:227261161	2021	EUROPE	BE	East Flanders	Vlaanderen	Oost-Vlaanderen	Eeklo	51.22	3.62	2
Natuurpunt:Waarnemingen:252159272	2022	EUROPE	BE	Antwerp	Vlaanderen	Antwerpen	Turnhout	51.23	4.79	2
Natuurpunt:Waarnemingen:218178546	2021	EUROPE	BE	Antwerp	Vlaanderen	Antwerpen	Turnhout	51.23	4.79	2
Natuurpunt:Waarnemingen:284599563	2023	EUROPE	BE	Limburg	Vlaanderen	Limburg	Maaseik	51.25	5.41	2
Natuurpunt:Waarnemingen:253124148	2022	EUROPE	BE	Antwerp	Vlaanderen	Antwerpen	Antwerpen	51.27	4.45	2
Natuurpunt:Waarnemingen:224110583	2021	EUROPE	BE	Antwerp	Vlaanderen	Antwerpen	Turnhout	51.29	4.92	2
Natuurpunt:Waarnemingen:286720255	2023	EUROPE	BE	West Flanders	Vlaanderen	West-Vlaanderen	Brugge	51.29	3.2	2
Natuurpunt:Waarnemingen:252251152	2022	EUROPE	BE	West Flanders	Vlaanderen	West-Vlaanderen	Brugge	51.29	3.2	2
Natuurpunt:Waarnemingen:281903961	2023	EUROPE	BE	West Flanders	Vlaanderen	West-Vlaanderen	Brugge	51.29	3.2	2
Natuurpunt:Waarnemingen:254536511	2022	EUROPE	BE	West Flanders	Vlaanderen	West-Vlaanderen	Brugge	51.29	3.2	2
Natuurpunt:Waarnemingen:252452206	2022	EUROPE	BE	West Flanders	Vlaanderen	West-Vlaanderen	Brugge	51.29	3.2	2
Natuurpunt:Waarnemingen:284867390	2023	EUROPE	BE	West Flanders	Vlaanderen	West-Vlaanderen	Brugge	51.29	3.2	2
Natuurpunt:Waarnemingen:287782927	2023	EUROPE	BE	West Flanders	Vlaanderen	West-Vlaanderen	Oostende	51.3	3.09	2
Natuurpunt:Waarnemingen:287557466	2023	EUROPE	BE	Antwerp	Vlaanderen	Antwerpen	Antwerpen	51.31	4.43	2
Natuurpunt:Waarnemingen:278791291	2023	EUROPE	BE	Antwerp	Vlaanderen	Antwerpen	Antwerpen	51.32	4.57	2
Natuurpunt:Waarnemingen:290379883	2023	EUROPE	BE	Antwerp	Vlaanderen	Antwerpen	Antwerpen	51.37	4.46	2
Natuurpunt:Waarnemingen:224835355	2021	EUROPE	BE	Antwerp	Vlaanderen	Antwerpen	Turnhout	51.44	4.72	2
Natuurpunt:Waarnemingen:219892672	2021	EUROPE	BE	Antwerp	Vlaanderen	Antwerpen	Turnhout	51.48	4.81	2
Natuurpunt:Waarnemingen:222673125	2021	EUROPE	BE	Antwerp	Vlaanderen	Antwerpen	Turnhout	51.48	4.81	2
Natagora:Observations:225310773	2021	EUROPE	BE	Luxembourg	Wallonie	Luxembourg	Virton	49.58	5.55	3
Natagora:Observations:287841177	2023	EUROPE	BE	Luxembourg	Wallonie	Luxembourg	Neufchâteau	49.82	5.02	3
Natagora:Observations:288047848	2023	EUROPE	BE	Luxembourg	Wallonie	Luxembourg	Neufchâteau	49.82	5.02	3
Natagora:Observations:283224316	2023	EUROPE	BE	Namur	Wallonie	Namur	Dinant	49.86	4.92	3
Natagora:Observations:280892116	2023	EUROPE	BE	Namur	Wallonie	Namur	Dinant	49.86	4.92	3
Natagora:Observations:286953006	2023	EUROPE	BE	Namur	Wallonie	Namur	Dinant	49.86	4.93	3
Natagora:Observations:280001120	2023	EUROPE	BE	Namur	Wallonie	Namur	Dinant	49.86	4.93	3
Natagora:Observations:286952913	2023	EUROPE	BE	Namur	Wallonie	Namur	Dinant	49.86	4.93	3
Natagora:Observations:289537760	2023	EUROPE	BE	Namur	Wallonie	Namur	Dinant	49.86	4.93	3
Natagora:Observations:289537767	2023	EUROPE	BE	Namur	Wallonie	Namur	Dinant	49.86	4.93	3
Natagora:Observations:287037677	2023	EUROPE	BE	Namur	Wallonie	Namur	Dinant	49.86	4.95	3
Natagora:Observations:288303940	2023	EUROPE	BE	Namur	Wallonie	Namur	Philippeville	50.06	4.61	3
Natagora:Observations:287536298	2023	EUROPE	BE	Namur	Wallonie	Namur	Philippeville	50.06	4.61	3
Natagora:Observations:287536411	2023	EUROPE	BE	Namur	Wallonie	Namur	Philippeville	50.06	4.61	3
Natagora:Observations:288303992	2023	EUROPE	BE	Namur	Wallonie	Namur	Philippeville	50.06	4.61	3
Natagora:Observations:287536316	2023	EUROPE	BE	Namur	Wallonie	Namur	Philippeville	50.07	4.61	3
Natagora:Observations:288303952	2023	EUROPE	BE	Namur	Wallonie	Namur	Philippeville	50.07	4.61	3
Natagora:Observations:255434792	2022	EUROPE	BE	Namur	Wallonie	Namur	Philippeville	50.07	4.6	3
Natagora:Observations:218851569	2021	EUROPE	BE	Namur	Wallonie	Namur	Philippeville	50.08	4.54	3
Natagora:Observations:284311740	2023	EUROPE	BE	Namur	Wallonie	Namur	Philippeville	50.08	4.55	3
Natagora:Observations:287238130	2023	EUROPE	BE	Namur	Wallonie	Namur	Philippeville	50.09	4.56	3
Natagora:Observations:287536749	2023	EUROPE	BE	Namur	Wallonie	Namur	Philippeville	50.09	4.56	3
Natagora:Observations:287536658	2023	EUROPE	BE	Namur	Wallonie	Namur	Philippeville	50.09	4.56	3
Natagora:Observations:287536675	2023	EUROPE	BE	Namur	Wallonie	Namur	Philippeville	50.09	4.56	3
Natagora:Observations:287536847	2023	EUROPE	BE	Namur	Wallonie	Namur	Philippeville	50.09	4.56	3
Natagora:Observations:275674532	2023	EUROPE	BE	Namur	Wallonie	Namur	Philippeville	50.09	4.56	3
Natagora:Observations:275761497	2023	EUROPE	BE	Namur	Wallonie	Namur	Philippeville	50.09	4.56	3
Natagora:Observations:287536840	2023	EUROPE	BE	Namur	Wallonie	Namur	Philippeville	50.09	4.56	3
Natagora:Observations:287687341	2023	EUROPE	BE	Namur	Wallonie	Namur	Philippeville	50.09	4.56	3
Natagora:Observations:287652284	2023	EUROPE	BE	Namur	Wallonie	Namur	Philippeville	50.09	4.56	3
Natagora:Observations:246464173	2022	EUROPE	BE	Namur	Wallonie	Namur	Philippeville	50.09	4.57	3
Natagora:Observations:290983536	2023	EUROPE	BE	Namur	Wallonie	Namur	Philippeville	50.09	4.56	3
Natagora:Observations:218351218	2021	EUROPE	BE	Namur	Wallonie	Namur	Philippeville	50.09	4.57	3
Natagora:Observations:274151993	2023	EUROPE	BE	Namur	Wallonie	Namur	Philippeville	50.09	4.57	3
Natagora:Observations:288722492	2023	EUROPE	BE	Namur	Wallonie	Namur	Philippeville	50.09	4.58	3
Natagora:Observations:241819749	2022	EUROPE	BE	Namur	Wallonie	Namur	Philippeville	50.09	4.57	3
Natagora:Observations:286796714	2023	EUROPE	BE	Luxembourg	Wallonie	Luxembourg	Neufchâteau	50.1	5.24	3
Natagora:Observations:286974045	2023	EUROPE	BE	Luxembourg	Wallonie	Luxembourg	Neufchâteau	50.1	5.24	3
Natagora:Observations:286812713	2023	EUROPE	BE	Luxembourg	Wallonie	Luxembourg	Neufchâteau	50.1	5.24	3
Natagora:Observations:287690949	2023	EUROPE	BE	Namur	Wallonie	Namur	Dinant	50.11	5.13	3
Natagora:Observations:220987263	2021	EUROPE	BE	Namur	Wallonie	Namur	Dinant	50.13	5.2	3
Natagora:Observations:258361117	2022	EUROPE	BE	Namur	Wallonie	Namur	Dinant	50.13	4.95	3
Natagora:Observations:287335601	2023	EUROPE	BE	Namur	Wallonie	Namur	Dinant	50.16	5.27	3
Natagora:Observations:248195238	2022	EUROPE	BE	Namur	Wallonie	Namur	Dinant	50.2	4.86	3
Natagora:Observations:256263502	2022	EUROPE	BE	Namur	Wallonie	Namur	Dinant	50.2	4.86	3
Natagora:Observations:287550842	2023	EUROPE	BE	Luxembourg	Wallonie	Luxembourg	Marche-en-Famenne	50.26	5.38	3
https://www.inaturalist.org/observations/180789572	2023	EUROPE	BE	Wallonie	Wallonie	Namur	Dinant	50.31	5.12	3
https://www.inaturalist.org/observations/180789735	2023	EUROPE	BE	Wallonie	Wallonie	Namur	Dinant	50.31	5.12	3
Natagora:Observations:287515834	2023	EUROPE	BE	Namur	Wallonie	Namur	Dinant	50.31	5.19	3
Natagora:Observations:288229973	2023	EUROPE	BE	Namur	Wallonie	Namur	Dinant	50.33	5.18	3
Natagora:Observations:287691494	2023	EUROPE	BE	Luxembourg	Wallonie	Luxembourg	Marche-en-Famenne	50.33	5.49	3
Natagora:Observations:287843545	2023	EUROPE	BE	Luxembourg	Wallonie	Luxembourg	Marche-en-Famenne	50.33	5.49	3
Natagora:Observations:288795410	2023	EUROPE	BE	Namur	Wallonie	Namur	Dinant	50.33	5.18	3
Natagora:Observations:255484162	2022	EUROPE	BE	Namur	Wallonie	Namur	Dinant	50.34	4.97	3
Natagora:Observations:285553599	2023	EUROPE	BE	Hainaut	Wallonie	Hainaut	Charleroi	50.34	4.53	3
Natagora:Observations:286893358	2023	EUROPE	BE	Luxembourg	Wallonie	Luxembourg	Marche-en-Famenne	50.35	5.45	3
Natagora:Observations:286893680	2023	EUROPE	BE	Luxembourg	Wallonie	Luxembourg	Marche-en-Famenne	50.35	5.45	3
https://www.inaturalist.org/observations/4873353	2016	EUROPE	BE	Wallonie	Wallonie	Liège	Verviers	50.36	6.18	3
https://www.inaturalist.org/observations/147756363	2021	EUROPE	BE	Wallonie	Wallonie	Namur	Namur	50.38	4.9	3
https://www.inaturalist.org/observations/97132267	2021	EUROPE	BE	Wallonie	Wallonie	Namur	Namur	50.38	4.9	3
https://www.inaturalist.org/observations/97130979	2021	EUROPE	BE	Wallonie	Wallonie	Namur	Namur	50.38	4.9	3
Natagora:Observations:221875023	2021	EUROPE	BE	Hainaut	Wallonie	Hainaut	Charleroi	50.4	4.52	3
Natagora:Observations:236129017	2022	EUROPE	BE	Namur	Wallonie	Namur	Namur	50.49	4.7	3
Natagora:Observations:248559193	2022	EUROPE	BE	Liège	Wallonie	Liège	Huy	50.52	5.2	3
Natagora:Observations:248618925	2022	EUROPE	BE	Liège	Wallonie	Liège	Huy	50.52	5.2	3
Natagora:Observations:288222417	2023	EUROPE	BE	Liège	Wallonie	Liège	Verviers	50.54	5.83	3
Natagora:Observations:290782926	2023	EUROPE	BE	Liège	Wallonie	Liège	Verviers	50.55	5.78	3
Natagora:Observations:287936255	2023	EUROPE	BE	Hainaut	Wallonie	Hainaut	Soignies	50.56	4.11	3
Natagora:Observations:289920440	2023	EUROPE	BE	Hainaut	Wallonie	Hainaut	Soignies	50.56	4.11	3
Natagora:Observations:279174605	2023	EUROPE	BE	Namur	Wallonie	Namur	Namur	50.56	4.7	3
Natagora:Observations:253944592	2022	EUROPE	BE	Walloon Brabant	Wallonie	Brabant Wallon	Nivelles	50.6	4.61	3
Natagora:Observations:285486818	2023	EUROPE	BE	Liège	Wallonie	Liège	Waremme	50.66	5.43	3
Natagora:Observations:252701357	2022	EUROPE	BE	Walloon Brabant	Wallonie	Brabant Wallon	Nivelles	50.67	4.24	3
Natagora:Observations:223778866	2021	EUROPE	BE	Hainaut	Wallonie	Hainaut	Soignies	50.7	3.88	3
Natagora:Observations:226269428	2021	EUROPE	BE	Liège	Wallonie	Liège	Waremme	50.71	5.25	3
Natagora:Observations:231135417	2021	EUROPE	BE	Liège	Wallonie	Liège	Verviers	50.71	6.07	3
Natuurpunt:Waarnemingen:255914339	2022	EUROPE	BE	Flemish Brabant	Vlaanderen	Vlaams Brabant	Halle-Vilvoorde	50.72	4.09	3
Natagora:Observations:276534713	2023	EUROPE	BE	Walloon Brabant	Wallonie	Brabant Wallon	Nivelles	50.72	4.52	3
Natuurpunt:Waarnemingen:275917333	2023	EUROPE	BE	Limburg	Vlaanderen	Limburg	Hasselt	50.72	5.15	3
Natagora:Observations:287038801	2023	EUROPE	BE	Walloon Brabant	Wallonie	Brabant Wallon	Nivelles	50.72	4.54	3
Natagora:Observations:277090297	2023	EUROPE	BE	Hainaut	Wallonie	Hainaut	Moeskroen	50.74	3.29	3
Natuurpunt:Waarnemingen:219273036	2021	EUROPE	BE	Flemish Brabant	Vlaanderen	Vlaams Brabant	Leuven	50.74	5.08	3
Natuurpunt:Waarnemingen:262157807	2022	EUROPE	BE	Flemish Brabant	Vlaanderen	Vlaams Brabant	Halle-Vilvoorde	50.75	4.51	3
Natuurpunt:Waarnemingen:218101248	2021	EUROPE	BE	East Flanders	Vlaanderen	Oost-Vlaanderen	Aalst	50.75	3.84	3
Natagora:Observations:252255863	2022	EUROPE	BE	Liège	Wallonie	Liège	Verviers	50.75	5.92	3
Natagora:Observations:276640929	2023	EUROPE	BE	Liège	Wallonie	Liège	Verviers	50.75	5.92	3
Natagora:Observations:287301733	2023	EUROPE	BE	Liège	Wallonie	Liège	Verviers	50.75	5.92	3
Natagora:Observations:226472379	2021	EUROPE	BE	Walloon Brabant	Wallonie	Brabant Wallon	Nivelles	50.76	4.66	3
Natuurpunt:Waarnemingen:247282225	2022	EUROPE	BE	Limburg	Vlaanderen	Limburg	Hasselt	50.76	5.16	3
Natagora:Observations:220714606	2021	EUROPE	BE	Hainaut	Wallonie	Hainaut	Ath	50.76	3.73	3
Natagora:Observations:220916971	2021	EUROPE	BE	Hainaut	Wallonie	Hainaut	Ath	50.76	3.73	3
Natuurpunt:Waarnemingen:219841896	2021	EUROPE	BE	Flemish Brabant	Vlaanderen	Vlaams Brabant	Halle-Vilvoorde	50.77	4.34	3
Natuurpunt:Waarnemingen:277827024	2023	EUROPE	BE	West Flanders	Vlaanderen	West-Vlaanderen	Kortrijk	50.77	3.37	3
Natuurpunt:Waarnemingen:226268882	2021	EUROPE	BE	Flemish Brabant	Vlaanderen	Vlaams Brabant	Leuven	50.77	4.87	3
Natuurpunt:Waarnemingen:227945394	2021	EUROPE	BE	Flemish Brabant	Vlaanderen	Vlaams Brabant	Leuven	50.78	5	3
Natuurpunt:Waarnemingen:224847460	2021	EUROPE	BE	Flemish Brabant	Vlaanderen	Vlaams Brabant	Leuven	50.78	5	3
Natuurpunt:Waarnemingen:251224454	2021	EUROPE	BE	Flemish Brabant	Vlaanderen	Vlaams Brabant	Leuven	50.78	5	3
Natuurpunt:Waarnemingen:247750709	2022	EUROPE	BE	Flemish Brabant	Vlaanderen	Vlaams Brabant	Leuven	50.78	5	3
Natuurpunt:Waarnemingen:285029794	2023	EUROPE	BE	Flemish Brabant	Vlaanderen	Vlaams Brabant	Leuven	50.78	5	3
Natuurpunt:Waarnemingen:247754685	2022	EUROPE	BE	Flemish Brabant	Vlaanderen	Vlaams Brabant	Leuven	50.78	5	3
Natuurpunt:Waarnemingen:284488503	2023	EUROPE	BE	Flemish Brabant	Vlaanderen	Vlaams Brabant	Leuven	50.78	5	3
Natuurpunt:Waarnemingen:282066024	2023	EUROPE	BE	Flemish Brabant	Vlaanderen	Vlaams Brabant	Leuven	50.78	5	3
Natuurpunt:Waarnemingen:290694042	2023	EUROPE	BE	Flemish Brabant	Vlaanderen	Vlaams Brabant	Leuven	50.78	5	3
Natuurpunt:Waarnemingen:287956966	2023	EUROPE	BE	Flemish Brabant	Vlaanderen	Vlaams Brabant	Leuven	50.78	5	3
Natuurpunt:Waarnemingen:289453130	2023	EUROPE	BE	Flemish Brabant	Vlaanderen	Vlaams Brabant	Leuven	50.78	5	3
Natuurpunt:Waarnemingen:225121947	2021	EUROPE	BE	Flemish Brabant	Vlaanderen	Vlaams Brabant	Leuven	50.78	5	3
Natagora:Observations:226349263	2021	EUROPE	BE	Walloon Brabant	Wallonie	Brabant Wallon	Nivelles	50.78	4.78	3
Natagora:Observations:226290305	2021	EUROPE	BE	Walloon Brabant	Wallonie	Brabant Wallon	Nivelles	50.78	4.78	3
Natagora:Observations:245844622	2022	EUROPE	BE	Walloon Brabant	Wallonie	Brabant Wallon	Nivelles	50.78	4.77	3
Natagora:Observations:252535026	2022	EUROPE	BE	Walloon Brabant	Wallonie	Brabant Wallon	Nivelles	50.78	4.77	3
Natuurpunt:Waarnemingen:253079018	2022	EUROPE	BE	Flemish Brabant	Vlaanderen	Vlaams Brabant	Halle-Vilvoorde	50.78	4.14	3
Natuurpunt:Waarnemingen:258358635	2022	EUROPE	BE	Limburg	Vlaanderen	Limburg	Tongeren	50.78	5.46	3
Natuurpunt:Waarnemingen:290353145	2023	EUROPE	BE	Limburg	Vlaanderen	Limburg	Tongeren	50.78	5.46	3
Natuurpunt:Waarnemingen:289236630	2023	EUROPE	BE	Limburg	Vlaanderen	Limburg	Tongeren	50.78	5.46	3
Natuurpunt:Waarnemingen:277671604	2023	EUROPE	BE	Limburg	Vlaanderen	Limburg	Tongeren	50.78	5.46	3
Natuurpunt:Waarnemingen:279521983	2023	EUROPE	BE	Limburg	Vlaanderen	Limburg	Tongeren	50.78	5.46	3
Natuurpunt:Waarnemingen:286714400	2023	EUROPE	BE	Limburg	Vlaanderen	Limburg	Tongeren	50.78	5.46	3
Natuurpunt:Waarnemingen:276769659	2023	EUROPE	BE	West Flanders	Vlaanderen	West-Vlaanderen	Ieper	50.78	3.04	3
Natuurpunt:Waarnemingen:286444719	2023	EUROPE	BE	West Flanders	Vlaanderen	West-Vlaanderen	Ieper	50.78	3.04	3
Natuurpunt:Waarnemingen:287542497	2023	EUROPE	BE	West Flanders	Vlaanderen	West-Vlaanderen	Ieper	50.79	3.04	3
Natuurpunt:Waarnemingen:276382360	2023	EUROPE	BE	East Flanders	Vlaanderen	Oost-Vlaanderen	Oudenaarde	50.79	3.52	3
Natuurpunt:Waarnemingen:280079036	2023	EUROPE	BE	West Flanders	Vlaanderen	West-Vlaanderen	Ieper	50.79	2.76	3
Natuurpunt:Waarnemingen:290454827	2023	EUROPE	BE	Flemish Brabant	Vlaanderen	Vlaams Brabant	Halle-Vilvoorde	50.79	4.27	3
Natuurpunt:Waarnemingen:290488455	2023	EUROPE	BE	Flemish Brabant	Vlaanderen	Vlaams Brabant	Halle-Vilvoorde	50.79	4.27	3
Natuurpunt:Waarnemingen:290488451	2023	EUROPE	BE	Flemish Brabant	Vlaanderen	Vlaams Brabant	Halle-Vilvoorde	50.79	4.27	3
Natuurpunt:Waarnemingen:290454824	2023	EUROPE	BE	Flemish Brabant	Vlaanderen	Vlaams Brabant	Halle-Vilvoorde	50.79	4.27	3
Natuurpunt:Waarnemingen:287625777	2023	EUROPE	BE	Brussels Capital Region	Bruxelles	Bruxelles	Brussel	50.79	4.41	3
Natuurpunt:Waarnemingen:287237680	2023	EUROPE	BE	Brussels Capital Region	Bruxelles	Bruxelles	Brussel	50.79	4.41	3
Natuurpunt:Waarnemingen:287131837	2023	EUROPE	BE	Brussels Capital Region	Bruxelles	Bruxelles	Brussel	50.79	4.41	3
Natuurpunt:Waarnemingen:224731867	2021	EUROPE	BE	West Flanders	Vlaanderen	West-Vlaanderen	Kortrijk	50.79	3.42	3
Natuurpunt:Waarnemingen:225411374	2021	EUROPE	BE	Flemish Brabant	Vlaanderen	Vlaams Brabant	Leuven	50.8	4.94	3
Natuurpunt:Waarnemingen:252021395	2022	EUROPE	BE	Limburg	Vlaanderen	Limburg	Tongeren	50.81	5.68	3
Natuurpunt:Waarnemingen:252001506	2022	EUROPE	BE	Limburg	Vlaanderen	Limburg	Tongeren	50.81	5.68	3
Natuurpunt:Waarnemingen:252021470	2022	EUROPE	BE	Limburg	Vlaanderen	Limburg	Tongeren	50.81	5.67	3
Natuurpunt:Waarnemingen:252001588	2022	EUROPE	BE	Limburg	Vlaanderen	Limburg	Tongeren	50.81	5.67	3
Natuurpunt:Waarnemingen:286100741	2023	EUROPE	BE	Limburg	Vlaanderen	Limburg	Tongeren	50.81	5.5	3
Natuurpunt:Waarnemingen:288926276	2023	EUROPE	BE	Limburg	Vlaanderen	Limburg	Tongeren	50.81	5.28	3
Natuurpunt:Waarnemingen:252971077	2022	EUROPE	BE	Limburg	Vlaanderen	Limburg	Tongeren	50.81	5.28	3
Natuurpunt:Waarnemingen:284467287	2023	EUROPE	BE	Limburg	Vlaanderen	Limburg	Tongeren	50.81	5.28	3
Natuurpunt:Waarnemingen:276673619	2023	EUROPE	BE	Limburg	Vlaanderen	Limburg	Tongeren	50.81	5.28	3
Natuurpunt:Waarnemingen:286589476	2023	EUROPE	BE	Limburg	Vlaanderen	Limburg	Tongeren	50.81	5.28	3
Natuurpunt:Waarnemingen:278138432	2023	EUROPE	BE	Limburg	Vlaanderen	Limburg	Tongeren	50.81	5.28	3
Natuurpunt:Waarnemingen:251806308	2022	EUROPE	BE	Limburg	Vlaanderen	Limburg	Tongeren	50.81	5.28	3
Natuurpunt:Waarnemingen:287934495	2023	EUROPE	BE	Limburg	Vlaanderen	Limburg	Tongeren	50.81	5.28	3
Natuurpunt:Waarnemingen:254156483	2022	EUROPE	BE	Limburg	Vlaanderen	Limburg	Tongeren	50.81	5.28	3
Natuurpunt:Waarnemingen:284196868	2023	EUROPE	BE	Limburg	Vlaanderen	Limburg	Tongeren	50.81	5.28	3
Natuurpunt:Waarnemingen:285302219	2023	EUROPE	BE	Limburg	Vlaanderen	Limburg	Tongeren	50.81	5.28	3
Natuurpunt:Waarnemingen:256186535	2022	EUROPE	BE	Limburg	Vlaanderen	Limburg	Tongeren	50.81	5.28	3
Natuurpunt:Waarnemingen:229238551	2021	EUROPE	BE	Flemish Brabant	Vlaanderen	Vlaams Brabant	Leuven	50.81	4.94	3
Natuurpunt:Waarnemingen:275635481	2023	EUROPE	BE	Flemish Brabant	Vlaanderen	Vlaams Brabant	Halle-Vilvoorde	50.81	4.17	3
Natuurpunt:Waarnemingen:287839285	2023	EUROPE	BE	West Flanders	Vlaanderen	West-Vlaanderen	Ieper	50.81	3.08	3
Natuurpunt:Waarnemingen:286105721	2023	EUROPE	BE	West Flanders	Vlaanderen	West-Vlaanderen	Ieper	50.81	3.08	3
Natuurpunt:Waarnemingen:225267195	2021	EUROPE	BE	Brussels Capital Region	Bruxelles	Bruxelles	Brussel	50.81	4.44	3
Natuurpunt:Waarnemingen:225267183	2021	EUROPE	BE	Brussels Capital Region	Bruxelles	Bruxelles	Brussel	50.81	4.44	3
Natuurpunt:Waarnemingen:225267155	2021	EUROPE	BE	Brussels Capital Region	Bruxelles	Bruxelles	Brussel	50.81	4.44	3
Natuurpunt:Waarnemingen:285155630	2023	EUROPE	BE	West Flanders	Vlaanderen	West-Vlaanderen	Kortrijk	50.81	3.37	3
Natuurpunt:Waarnemingen:226281432	2021	EUROPE	BE	West Flanders	Vlaanderen	West-Vlaanderen	Ieper	50.82	3.02	3
https://www.inaturalist.org/observations/85377141	2021	EUROPE	BE	Bruxelles	Bruxelles	Bruxelles	Brussel	50.82	4.35	3
Natuurpunt:Waarnemingen:224247661	2021	EUROPE	BE	East Flanders	Vlaanderen	Oost-Vlaanderen	Oudenaarde	50.82	3.83	3
Natuurpunt:Waarnemingen:286588189	2023	EUROPE	BE	Limburg	Vlaanderen	Limburg	Tongeren	50.82	5.26	3
Natuurpunt:Waarnemingen:286387000	2023	EUROPE	BE	Limburg	Vlaanderen	Limburg	Hasselt	50.82	5.26	3
Natuurpunt:Waarnemingen:286588184	2023	EUROPE	BE	Limburg	Vlaanderen	Limburg	Hasselt	50.82	5.26	3
Natuurpunt:Waarnemingen:225142834	2021	EUROPE	BE	Limburg	Vlaanderen	Limburg	Hasselt	50.82	5.26	3
Natuurpunt:Waarnemingen:253230806	2022	EUROPE	BE	Limburg	Vlaanderen	Limburg	Tongeren	50.82	5.37	3
Natuurpunt:Waarnemingen:281194833	2023	EUROPE	BE	East Flanders	Vlaanderen	Oost-Vlaanderen	Oudenaarde	50.83	3.72	3
Natuurpunt:Waarnemingen:217714817	2021	EUROPE	BE	Flemish Brabant	Vlaanderen	Vlaams Brabant	Leuven	50.83	4.61	3
Natuurpunt:Waarnemingen:225786446	2021	EUROPE	BE	Flemish Brabant	Vlaanderen	Vlaams Brabant	Leuven	50.83	4.61	3
Natuurpunt:Waarnemingen:287029960	2023	EUROPE	BE	Flemish Brabant	Vlaanderen	Vlaams Brabant	Halle-Vilvoorde	50.83	4.23	3
Natuurpunt:Waarnemingen:286722529	2023	EUROPE	BE	Flemish Brabant	Vlaanderen	Vlaams Brabant	Halle-Vilvoorde	50.83	4.23	3
Natuurpunt:Waarnemingen:287029929	2023	EUROPE	BE	Flemish Brabant	Vlaanderen	Vlaams Brabant	Halle-Vilvoorde	50.83	4.23	3
Natuurpunt:Waarnemingen:289557864	2023	EUROPE	BE	Flemish Brabant	Vlaanderen	Vlaams Brabant	Leuven	50.83	4.56	3
Natuurpunt:Waarnemingen:224843796	2021	EUROPE	BE	Flemish Brabant	Vlaanderen	Vlaams Brabant	Leuven	50.83	4.56	3
Natuurpunt:Waarnemingen:247143013	2022	EUROPE	BE	Flemish Brabant	Vlaanderen	Vlaams Brabant	Leuven	50.83	4.56	3
Natuurpunt:Waarnemingen:243102760	2022	EUROPE	BE	Flemish Brabant	Vlaanderen	Vlaams Brabant	Leuven	50.83	4.56	3
Natuurpunt:Waarnemingen:220466172	2021	EUROPE	BE	Flemish Brabant	Vlaanderen	Vlaams Brabant	Leuven	50.83	4.56	3
Natuurpunt:Waarnemingen:287842463	2023	EUROPE	BE	Flemish Brabant	Vlaanderen	Vlaams Brabant	Leuven	50.83	4.56	3
Natuurpunt:Waarnemingen:287619952	2023	EUROPE	BE	Flemish Brabant	Vlaanderen	Vlaams Brabant	Leuven	50.83	4.56	3
Natuurpunt:Waarnemingen:252082493	2022	EUROPE	BE	Flemish Brabant	Vlaanderen	Vlaams Brabant	Leuven	50.83	4.56	3
Natuurpunt:Waarnemingen:290379308	2023	EUROPE	BE	Flemish Brabant	Vlaanderen	Vlaams Brabant	Leuven	50.83	4.56	3
Natuurpunt:Waarnemingen:285586273	2023	EUROPE	BE	Flemish Brabant	Vlaanderen	Vlaams Brabant	Leuven	50.83	4.56	3
Natuurpunt:Waarnemingen:253987697	2022	EUROPE	BE	Flemish Brabant	Vlaanderen	Vlaams Brabant	Leuven	50.83	4.56	3
Natuurpunt:Waarnemingen:284614188	2023	EUROPE	BE	Flemish Brabant	Vlaanderen	Vlaams Brabant	Leuven	50.83	4.56	3
Natuurpunt:Waarnemingen:227901395	2021	EUROPE	BE	Flemish Brabant	Vlaanderen	Vlaams Brabant	Leuven	50.83	4.56	3
Natuurpunt:Waarnemingen:226214068	2021	EUROPE	BE	Flemish Brabant	Vlaanderen	Vlaams Brabant	Leuven	50.83	4.56	3
Natuurpunt:Waarnemingen:253230360	2022	EUROPE	BE	East Flanders	Vlaanderen	Oost-Vlaanderen	Aalst	50.83	3.84	3
Natuurpunt:Waarnemingen:224730214	2021	EUROPE	BE	East Flanders	Vlaanderen	Oost-Vlaanderen	Aalst	50.83	3.84	3
Natuurpunt:Waarnemingen:229643847	2021	EUROPE	BE	Flemish Brabant	Vlaanderen	Vlaams Brabant	Halle-Vilvoorde	50.83	4.23	3
Natuurpunt:Waarnemingen:240903695	2022	EUROPE	BE	Flemish Brabant	Vlaanderen	Vlaams Brabant	Leuven	50.83	4.56	3
Natuurpunt:Waarnemingen:287225528	2023	EUROPE	BE	East Flanders	Vlaanderen	Oost-Vlaanderen	Aalst	50.83	3.82	3
Natuurpunt:Waarnemingen:225094300	2021	EUROPE	BE	East Flanders	Vlaanderen	Oost-Vlaanderen	Aalst	50.84	3.82	3
Natuurpunt:Waarnemingen:253232695	2022	EUROPE	BE	West Flanders	Vlaanderen	West-Vlaanderen	Ieper	50.84	2.92	3
Natuurpunt:Waarnemingen:213963486	2021	EUROPE	BE	West Flanders	Vlaanderen	West-Vlaanderen	Ieper	50.84	2.92	3
Natuurpunt:Waarnemingen:224810695	2021	EUROPE	BE	West Flanders	Vlaanderen	West-Vlaanderen	Ieper	50.84	2.92	3
Natuurpunt:Waarnemingen:286710508	2023	EUROPE	BE	East Flanders	Vlaanderen	Oost-Vlaanderen	Aalst	50.84	3.84	3
Natuurpunt:Waarnemingen:251930090	2022	EUROPE	BE	East Flanders	Vlaanderen	Oost-Vlaanderen	Oudenaarde	50.84	3.63	3
Natuurpunt:Waarnemingen:246703127	2022	EUROPE	BE	East Flanders	Vlaanderen	Oost-Vlaanderen	Oudenaarde	50.84	3.63	3
Natuurpunt:Waarnemingen:245036060	2022	EUROPE	BE	East Flanders	Vlaanderen	Oost-Vlaanderen	Oudenaarde	50.84	3.63	3
Natuurpunt:Waarnemingen:247301481	2022	EUROPE	BE	East Flanders	Vlaanderen	Oost-Vlaanderen	Oudenaarde	50.84	3.63	3
Natuurpunt:Waarnemingen:248254408	2022	EUROPE	BE	East Flanders	Vlaanderen	Oost-Vlaanderen	Oudenaarde	50.84	3.63	3
Natuurpunt:Waarnemingen:220803324	2021	EUROPE	BE	East Flanders	Vlaanderen	Oost-Vlaanderen	Oudenaarde	50.84	3.63	3
Natuurpunt:Waarnemingen:289172565	2023	EUROPE	BE	Limburg	Vlaanderen	Limburg	Tongeren	50.84	5.34	3
Natuurpunt:Waarnemingen:252452185	2022	EUROPE	BE	Limburg	Vlaanderen	Limburg	Tongeren	50.84	5.34	3
Natuurpunt:Waarnemingen:220220204	2021	EUROPE	BE	East Flanders	Vlaanderen	Oost-Vlaanderen	Oudenaarde	50.84	3.63	3
Natuurpunt:Waarnemingen:225532936	2021	EUROPE	BE	Limburg	Vlaanderen	Limburg	Tongeren	50.84	5.34	3
Natuurpunt:Waarnemingen:226183823	2021	EUROPE	BE	East Flanders	Vlaanderen	Oost-Vlaanderen	Oudenaarde	50.84	3.63	3
Natuurpunt:Waarnemingen:218858534	2021	EUROPE	BE	East Flanders	Vlaanderen	Oost-Vlaanderen	Oudenaarde	50.84	3.63	3
Natuurpunt:Waarnemingen:225281889	2021	EUROPE	BE	East Flanders	Vlaanderen	Oost-Vlaanderen	Oudenaarde	50.84	3.63	3
Natuurpunt:Waarnemingen:245170438	2022	EUROPE	BE	East Flanders	Vlaanderen	Oost-Vlaanderen	Oudenaarde	50.84	3.63	3
Natuurpunt:Waarnemingen:227973582	2021	EUROPE	BE	East Flanders	Vlaanderen	Oost-Vlaanderen	Oudenaarde	50.84	3.63	3
Natuurpunt:Waarnemingen:227973580	2021	EUROPE	BE	East Flanders	Vlaanderen	Oost-Vlaanderen	Oudenaarde	50.84	3.63	3
Natuurpunt:Waarnemingen:226360590	2021	EUROPE	BE	East Flanders	Vlaanderen	Oost-Vlaanderen	Oudenaarde	50.84	3.64	3
Natuurpunt:Waarnemingen:226630313	2021	EUROPE	BE	East Flanders	Vlaanderen	Oost-Vlaanderen	Oudenaarde	50.84	3.64	3
Natuurpunt:Waarnemingen:245742039	2022	EUROPE	BE	East Flanders	Vlaanderen	Oost-Vlaanderen	Oudenaarde	50.84	3.64	3
Natuurpunt:Waarnemingen:245552829	2022	EUROPE	BE	East Flanders	Vlaanderen	Oost-Vlaanderen	Oudenaarde	50.84	3.64	3
Natuurpunt:Waarnemingen:205941453	2020	EUROPE	BE	East Flanders	Vlaanderen	Oost-Vlaanderen	Aalst	50.84	3.8	3
Natuurpunt:Waarnemingen:253971018	2022	EUROPE	BE	West Flanders	Vlaanderen	West-Vlaanderen	Kortrijk	50.84	3.4	3
Natuurpunt:Waarnemingen:277782192	2023	EUROPE	BE	East Flanders	Vlaanderen	Oost-Vlaanderen	Aalst	50.85	3.76	3
Natuurpunt:Waarnemingen:226106322	2021	EUROPE	BE	East Flanders	Vlaanderen	Oost-Vlaanderen	Aalst	50.85	4.02	3
Natuurpunt:Waarnemingen:246706838	2022	EUROPE	BE	East Flanders	Vlaanderen	Oost-Vlaanderen	Aalst	50.85	3.76	3
Natuurpunt:Waarnemingen:224661013	2021	EUROPE	BE	West Flanders	Vlaanderen	West-Vlaanderen	Ieper	50.85	2.82	3
Natuurpunt:Waarnemingen:285945005	2023	EUROPE	BE	Flemish Brabant	Vlaanderen	Vlaams Brabant	Leuven	50.85	4.7	3
Natuurpunt:Waarnemingen:222275682	2021	EUROPE	BE	West Flanders	Vlaanderen	West-Vlaanderen	Ieper	50.85	2.68	3
Natuurpunt:Waarnemingen:275667079	2023	EUROPE	BE	Flemish Brabant	Vlaanderen	Vlaams Brabant	Halle-Vilvoorde	50.85	4.12	3
Natuurpunt:Waarnemingen:224663704	2021	EUROPE	BE	Flemish Brabant	Vlaanderen	Vlaams Brabant	Halle-Vilvoorde	50.85	4.12	3
Natuurpunt:Waarnemingen:223622623	2021	EUROPE	BE	Flemish Brabant	Vlaanderen	Vlaams Brabant	Halle-Vilvoorde	50.85	4.12	3
Natuurpunt:Waarnemingen:238696022	2022	EUROPE	BE	West Flanders	Vlaanderen	West-Vlaanderen	Ieper	50.85	2.72	3
Natuurpunt:Waarnemingen:276829390	2023	EUROPE	BE	West Flanders	Vlaanderen	West-Vlaanderen	Kortrijk	50.85	3.28	3
Natuurpunt:Waarnemingen:279133361	2023	EUROPE	BE	West Flanders	Vlaanderen	West-Vlaanderen	Kortrijk	50.85	3.29	3
Natuurpunt:Waarnemingen:278127265	2023	EUROPE	BE	Flemish Brabant	Vlaanderen	Vlaams Brabant	Halle-Vilvoorde	50.85	4.23	3
Natuurpunt:Waarnemingen:277656772	2023	EUROPE	BE	Flemish Brabant	Vlaanderen	Vlaams Brabant	Halle-Vilvoorde	50.85	4.23	3
Natuurpunt:Waarnemingen:278127834	2023	EUROPE	BE	Flemish Brabant	Vlaanderen	Vlaams Brabant	Halle-Vilvoorde	50.85	4.23	3
Natuurpunt:Waarnemingen:285181432	2023	EUROPE	BE	Flemish Brabant	Vlaanderen	Vlaams Brabant	Halle-Vilvoorde	50.85	4.23	3
Natuurpunt:Waarnemingen:284738230	2023	EUROPE	BE	Flemish Brabant	Vlaanderen	Vlaams Brabant	Halle-Vilvoorde	50.85	4.23	3
Natuurpunt:Waarnemingen:284738231	2023	EUROPE	BE	Flemish Brabant	Vlaanderen	Vlaams Brabant	Halle-Vilvoorde	50.85	4.23	3
Natuurpunt:Waarnemingen:250619730	2022	EUROPE	BE	Flemish Brabant	Vlaanderen	Vlaams Brabant	Halle-Vilvoorde	50.85	4.23	3
Natuurpunt:Waarnemingen:285805591	2023	EUROPE	BE	Flemish Brabant	Vlaanderen	Vlaams Brabant	Halle-Vilvoorde	50.85	4.23	3
Natuurpunt:Waarnemingen:285805584	2023	EUROPE	BE	Flemish Brabant	Vlaanderen	Vlaams Brabant	Halle-Vilvoorde	50.85	4.23	3
Natuurpunt:Waarnemingen:285709847	2023	EUROPE	BE	Flemish Brabant	Vlaanderen	Vlaams Brabant	Halle-Vilvoorde	50.85	4.23	3
Natuurpunt:Waarnemingen:285805660	2023	EUROPE	BE	Flemish Brabant	Vlaanderen	Vlaams Brabant	Halle-Vilvoorde	50.85	4.23	3
Natuurpunt:Waarnemingen:285805603	2023	EUROPE	BE	Flemish Brabant	Vlaanderen	Vlaams Brabant	Halle-Vilvoorde	50.85	4.23	3
Natuurpunt:Waarnemingen:285805588	2023	EUROPE	BE	Flemish Brabant	Vlaanderen	Vlaams Brabant	Halle-Vilvoorde	50.85	4.23	3
Natuurpunt:Waarnemingen:285805597	2023	EUROPE	BE	Flemish Brabant	Vlaanderen	Vlaams Brabant	Halle-Vilvoorde	50.85	4.23	3
Natuurpunt:Waarnemingen:285805641	2023	EUROPE	BE	Flemish Brabant	Vlaanderen	Vlaams Brabant	Halle-Vilvoorde	50.85	4.23	3
Natuurpunt:Waarnemingen:285805650	2023	EUROPE	BE	Flemish Brabant	Vlaanderen	Vlaams Brabant	Halle-Vilvoorde	50.85	4.23	3
Natuurpunt:Waarnemingen:285902724	2023	EUROPE	BE	Flemish Brabant	Vlaanderen	Vlaams Brabant	Halle-Vilvoorde	50.85	4.23	3
Natuurpunt:Waarnemingen:250121271	2022	EUROPE	BE	Flemish Brabant	Vlaanderen	Vlaams Brabant	Halle-Vilvoorde	50.85	4.23	3
Natuurpunt:Waarnemingen:285709848	2023	EUROPE	BE	Flemish Brabant	Vlaanderen	Vlaams Brabant	Halle-Vilvoorde	50.85	4.23	3
Natuurpunt:Waarnemingen:285805625	2023	EUROPE	BE	Flemish Brabant	Vlaanderen	Vlaams Brabant	Halle-Vilvoorde	50.85	4.23	3
Natuurpunt:Waarnemingen:285709850	2023	EUROPE	BE	Flemish Brabant	Vlaanderen	Vlaams Brabant	Halle-Vilvoorde	50.85	4.23	3
Natuurpunt:Waarnemingen:285709852	2023	EUROPE	BE	Flemish Brabant	Vlaanderen	Vlaams Brabant	Halle-Vilvoorde	50.85	4.23	3
Natuurpunt:Waarnemingen:285805611	2023	EUROPE	BE	Flemish Brabant	Vlaanderen	Vlaams Brabant	Halle-Vilvoorde	50.85	4.23	3
Natuurpunt:Waarnemingen:285805657	2023	EUROPE	BE	Flemish Brabant	Vlaanderen	Vlaams Brabant	Halle-Vilvoorde	50.85	4.23	3
Natuurpunt:Waarnemingen:285805581	2023	EUROPE	BE	Flemish Brabant	Vlaanderen	Vlaams Brabant	Halle-Vilvoorde	50.85	4.23	3
Natuurpunt:Waarnemingen:285805617	2023	EUROPE	BE	Flemish Brabant	Vlaanderen	Vlaams Brabant	Halle-Vilvoorde	50.85	4.23	3
Natuurpunt:Waarnemingen:285805635	2023	EUROPE	BE	Flemish Brabant	Vlaanderen	Vlaams Brabant	Halle-Vilvoorde	50.85	4.23	3
Natuurpunt:Waarnemingen:285902727	2023	EUROPE	BE	Flemish Brabant	Vlaanderen	Vlaams Brabant	Halle-Vilvoorde	50.85	4.23	3
Natuurpunt:Waarnemingen:285236202	2023	EUROPE	BE	Flemish Brabant	Vlaanderen	Vlaams Brabant	Halle-Vilvoorde	50.85	4.23	3
Natuurpunt:Waarnemingen:253564525	2022	EUROPE	BE	Flemish Brabant	Vlaanderen	Vlaams Brabant	Halle-Vilvoorde	50.85	4.23	3
Natuurpunt:Waarnemingen:277656751	2023	EUROPE	BE	Flemish Brabant	Vlaanderen	Vlaams Brabant	Halle-Vilvoorde	50.85	4.23	3
Natuurpunt:Waarnemingen:281912211	2023	EUROPE	BE	Flemish Brabant	Vlaanderen	Vlaams Brabant	Halle-Vilvoorde	50.85	4.23	3
Natuurpunt:Waarnemingen:285805438	2023	EUROPE	BE	Flemish Brabant	Vlaanderen	Vlaams Brabant	Halle-Vilvoorde	50.85	4.23	3
Natuurpunt:Waarnemingen:285236191	2023	EUROPE	BE	Flemish Brabant	Vlaanderen	Vlaams Brabant	Halle-Vilvoorde	50.85	4.23	3
Natuurpunt:Waarnemingen:286347836	2023	EUROPE	BE	Flemish Brabant	Vlaanderen	Vlaams Brabant	Halle-Vilvoorde	50.85	4.23	3
Natuurpunt:Waarnemingen:286347838	2023	EUROPE	BE	Flemish Brabant	Vlaanderen	Vlaams Brabant	Halle-Vilvoorde	50.85	4.23	3
Natuurpunt:Waarnemingen:254059131	2022	EUROPE	BE	Flemish Brabant	Vlaanderen	Vlaams Brabant	Halle-Vilvoorde	50.85	4.23	3
Natuurpunt:Waarnemingen:286347815	2023	EUROPE	BE	Flemish Brabant	Vlaanderen	Vlaams Brabant	Halle-Vilvoorde	50.85	4.23	3
Natuurpunt:Waarnemingen:285805549	2023	EUROPE	BE	Flemish Brabant	Vlaanderen	Vlaams Brabant	Halle-Vilvoorde	50.85	4.23	3
Natuurpunt:Waarnemingen:285902703	2023	EUROPE	BE	Flemish Brabant	Vlaanderen	Vlaams Brabant	Halle-Vilvoorde	50.85	4.23	3
Natuurpunt:Waarnemingen:286055839	2023	EUROPE	BE	Flemish Brabant	Vlaanderen	Vlaams Brabant	Halle-Vilvoorde	50.85	4.23	3
Natuurpunt:Waarnemingen:253659053	2022	EUROPE	BE	Flemish Brabant	Vlaanderen	Vlaams Brabant	Halle-Vilvoorde	50.85	4.23	3
Natuurpunt:Waarnemingen:281544652	2023	EUROPE	BE	Flemish Brabant	Vlaanderen	Vlaams Brabant	Halle-Vilvoorde	50.85	4.23	3
Natuurpunt:Waarnemingen:252887107	2022	EUROPE	BE	Flemish Brabant	Vlaanderen	Vlaams Brabant	Halle-Vilvoorde	50.85	4.23	3
Natuurpunt:Waarnemingen:252887143	2022	EUROPE	BE	Flemish Brabant	Vlaanderen	Vlaams Brabant	Halle-Vilvoorde	50.85	4.23	3
Natuurpunt:Waarnemingen:253729611	2022	EUROPE	BE	Flemish Brabant	Vlaanderen	Vlaams Brabant	Halle-Vilvoorde	50.85	4.23	3
Natuurpunt:Waarnemingen:278665802	2023	EUROPE	BE	Flemish Brabant	Vlaanderen	Vlaams Brabant	Halle-Vilvoorde	50.85	4.23	3
Natuurpunt:Waarnemingen:285805543	2023	EUROPE	BE	Flemish Brabant	Vlaanderen	Vlaams Brabant	Halle-Vilvoorde	50.85	4.23	3
Natuurpunt:Waarnemingen:285902644	2023	EUROPE	BE	Flemish Brabant	Vlaanderen	Vlaams Brabant	Halle-Vilvoorde	50.85	4.23	3
Natuurpunt:Waarnemingen:285805540	2023	EUROPE	BE	Flemish Brabant	Vlaanderen	Vlaams Brabant	Halle-Vilvoorde	50.85	4.23	3
Natuurpunt:Waarnemingen:252887142	2022	EUROPE	BE	Flemish Brabant	Vlaanderen	Vlaams Brabant	Halle-Vilvoorde	50.85	4.23	3
Natuurpunt:Waarnemingen:284507742	2023	EUROPE	BE	Flemish Brabant	Vlaanderen	Vlaams Brabant	Halle-Vilvoorde	50.85	4.23	3
Natuurpunt:Waarnemingen:284507751	2023	EUROPE	BE	Flemish Brabant	Vlaanderen	Vlaams Brabant	Halle-Vilvoorde	50.85	4.23	3
Natuurpunt:Waarnemingen:253853040	2022	EUROPE	BE	Flemish Brabant	Vlaanderen	Vlaams Brabant	Halle-Vilvoorde	50.85	4.23	3
Natuurpunt:Waarnemingen:252887141	2022	EUROPE	BE	Flemish Brabant	Vlaanderen	Vlaams Brabant	Halle-Vilvoorde	50.85	4.23	3
Natuurpunt:Waarnemingen:284507750	2023	EUROPE	BE	Flemish Brabant	Vlaanderen	Vlaams Brabant	Halle-Vilvoorde	50.85	4.23	3
Natuurpunt:Waarnemingen:284507877	2023	EUROPE	BE	Flemish Brabant	Vlaanderen	Vlaams Brabant	Halle-Vilvoorde	50.85	4.23	3
Natuurpunt:Waarnemingen:285902642	2023	EUROPE	BE	Flemish Brabant	Vlaanderen	Vlaams Brabant	Halle-Vilvoorde	50.85	4.23	3
Natuurpunt:Waarnemingen:284507745	2023	EUROPE	BE	Flemish Brabant	Vlaanderen	Vlaams Brabant	Halle-Vilvoorde	50.85	4.23	3
Natuurpunt:Waarnemingen:285805545	2023	EUROPE	BE	Flemish Brabant	Vlaanderen	Vlaams Brabant	Halle-Vilvoorde	50.85	4.23	3
Natuurpunt:Waarnemingen:253190531	2022	EUROPE	BE	Flemish Brabant	Vlaanderen	Vlaams Brabant	Halle-Vilvoorde	50.85	4.23	3
Natuurpunt:Waarnemingen:284507881	2023	EUROPE	BE	Flemish Brabant	Vlaanderen	Vlaams Brabant	Halle-Vilvoorde	50.85	4.23	3
Natuurpunt:Waarnemingen:285236095	2023	EUROPE	BE	Flemish Brabant	Vlaanderen	Vlaams Brabant	Halle-Vilvoorde	50.85	4.23	3
Natuurpunt:Waarnemingen:286623570	2023	EUROPE	BE	Flemish Brabant	Vlaanderen	Vlaams Brabant	Halle-Vilvoorde	50.85	4.23	3
Natuurpunt:Waarnemingen:252887108	2022	EUROPE	BE	Flemish Brabant	Vlaanderen	Vlaams Brabant	Halle-Vilvoorde	50.85	4.23	3
Natuurpunt:Waarnemingen:286623746	2023	EUROPE	BE	Flemish Brabant	Vlaanderen	Vlaams Brabant	Halle-Vilvoorde	50.85	4.23	3
Natuurpunt:Waarnemingen:253659011	2022	EUROPE	BE	Flemish Brabant	Vlaanderen	Vlaams Brabant	Halle-Vilvoorde	50.85	4.23	3
Natuurpunt:Waarnemingen:286347817	2023	EUROPE	BE	Flemish Brabant	Vlaanderen	Vlaams Brabant	Halle-Vilvoorde	50.85	4.23	3
Natuurpunt:Waarnemingen:252887105	2022	EUROPE	BE	Flemish Brabant	Vlaanderen	Vlaams Brabant	Halle-Vilvoorde	50.85	4.23	3
Natuurpunt:Waarnemingen:252887109	2022	EUROPE	BE	Flemish Brabant	Vlaanderen	Vlaams Brabant	Halle-Vilvoorde	50.85	4.23	3
Natuurpunt:Waarnemingen:285902754	2023	EUROPE	BE	Flemish Brabant	Vlaanderen	Vlaams Brabant	Halle-Vilvoorde	50.85	4.23	3
Natuurpunt:Waarnemingen:285236070	2023	EUROPE	BE	Flemish Brabant	Vlaanderen	Vlaams Brabant	Halle-Vilvoorde	50.85	4.23	3
Natuurpunt:Waarnemingen:286055818	2023	EUROPE	BE	Flemish Brabant	Vlaanderen	Vlaams Brabant	Halle-Vilvoorde	50.85	4.23	3
Natuurpunt:Waarnemingen:251910656	2022	EUROPE	BE	Flemish Brabant	Vlaanderen	Vlaams Brabant	Halle-Vilvoorde	50.85	4.23	3
Natuurpunt:Waarnemingen:252887099	2022	EUROPE	BE	Flemish Brabant	Vlaanderen	Vlaams Brabant	Halle-Vilvoorde	50.85	4.23	3
Natuurpunt:Waarnemingen:284507888	2023	EUROPE	BE	Flemish Brabant	Vlaanderen	Vlaams Brabant	Halle-Vilvoorde	50.85	4.23	3
Natuurpunt:Waarnemingen:286055815	2023	EUROPE	BE	Flemish Brabant	Vlaanderen	Vlaams Brabant	Halle-Vilvoorde	50.85	4.23	3
Natuurpunt:Waarnemingen:286055824	2023	EUROPE	BE	Flemish Brabant	Vlaanderen	Vlaams Brabant	Halle-Vilvoorde	50.85	4.23	3
Natuurpunt:Waarnemingen:253853089	2022	EUROPE	BE	Flemish Brabant	Vlaanderen	Vlaams Brabant	Halle-Vilvoorde	50.85	4.23	3
Natuurpunt:Waarnemingen:284507731	2023	EUROPE	BE	Flemish Brabant	Vlaanderen	Vlaams Brabant	Halle-Vilvoorde	50.85	4.23	3
Natuurpunt:Waarnemingen:285236047	2023	EUROPE	BE	Flemish Brabant	Vlaanderen	Vlaams Brabant	Halle-Vilvoorde	50.85	4.23	3
Natuurpunt:Waarnemingen:285709754	2023	EUROPE	BE	Flemish Brabant	Vlaanderen	Vlaams Brabant	Halle-Vilvoorde	50.85	4.23	3
Natuurpunt:Waarnemingen:286055821	2023	EUROPE	BE	Flemish Brabant	Vlaanderen	Vlaams Brabant	Halle-Vilvoorde	50.85	4.23	3
Natuurpunt:Waarnemingen:253853090	2022	EUROPE	BE	Flemish Brabant	Vlaanderen	Vlaams Brabant	Halle-Vilvoorde	50.85	4.23	3
Natuurpunt:Waarnemingen:285312260	2023	EUROPE	BE	Flemish Brabant	Vlaanderen	Vlaams Brabant	Halle-Vilvoorde	50.85	4.23	3
Natuurpunt:Waarnemingen:286623732	2023	EUROPE	BE	Flemish Brabant	Vlaanderen	Vlaams Brabant	Halle-Vilvoorde	50.85	4.23	3
Natuurpunt:Waarnemingen:253659007	2022	EUROPE	BE	Flemish Brabant	Vlaanderen	Vlaams Brabant	Halle-Vilvoorde	50.85	4.23	3
Natuurpunt:Waarnemingen:281062295	2023	EUROPE	BE	Flemish Brabant	Vlaanderen	Vlaams Brabant	Halle-Vilvoorde	50.85	4.23	3
Natuurpunt:Waarnemingen:285902762	2023	EUROPE	BE	Flemish Brabant	Vlaanderen	Vlaams Brabant	Halle-Vilvoorde	50.85	4.23	3
Natuurpunt:Waarnemingen:285236044	2023	EUROPE	BE	Flemish Brabant	Vlaanderen	Vlaams Brabant	Halle-Vilvoorde	50.85	4.23	3
Natuurpunt:Waarnemingen:253853088	2022	EUROPE	BE	Flemish Brabant	Vlaanderen	Vlaams Brabant	Halle-Vilvoorde	50.85	4.23	3
Natuurpunt:Waarnemingen:284507893	2023	EUROPE	BE	Flemish Brabant	Vlaanderen	Vlaams Brabant	Halle-Vilvoorde	50.85	4.23	3
Natuurpunt:Waarnemingen:285236073	2023	EUROPE	BE	Flemish Brabant	Vlaanderen	Vlaams Brabant	Halle-Vilvoorde	50.85	4.23	3
Natuurpunt:Waarnemingen:285902622	2023	EUROPE	BE	Flemish Brabant	Vlaanderen	Vlaams Brabant	Halle-Vilvoorde	50.85	4.23	3
Natuurpunt:Waarnemingen:286055813	2023	EUROPE	BE	Flemish Brabant	Vlaanderen	Vlaams Brabant	Halle-Vilvoorde	50.85	4.23	3
Natuurpunt:Waarnemingen:285312263	2023	EUROPE	BE	Flemish Brabant	Vlaanderen	Vlaams Brabant	Halle-Vilvoorde	50.85	4.23	3
Natuurpunt:Waarnemingen:285902619	2023	EUROPE	BE	Flemish Brabant	Vlaanderen	Vlaams Brabant	Halle-Vilvoorde	50.85	4.23	3
Natuurpunt:Waarnemingen:286096759	2023	EUROPE	BE	Flemish Brabant	Vlaanderen	Vlaams Brabant	Halle-Vilvoorde	50.85	4.23	3
Natuurpunt:Waarnemingen:285312282	2023	EUROPE	BE	Flemish Brabant	Vlaanderen	Vlaams Brabant	Halle-Vilvoorde	50.85	4.23	3
Natuurpunt:Waarnemingen:253564614	2022	EUROPE	BE	Flemish Brabant	Vlaanderen	Vlaams Brabant	Halle-Vilvoorde	50.85	4.23	3
Natuurpunt:Waarnemingen:252887122	2022	EUROPE	BE	Flemish Brabant	Vlaanderen	Vlaams Brabant	Halle-Vilvoorde	50.85	4.23	3
Natuurpunt:Waarnemingen:284628359	2023	EUROPE	BE	Flemish Brabant	Vlaanderen	Vlaams Brabant	Halle-Vilvoorde	50.85	4.23	3
Natuurpunt:Waarnemingen:285312279	2023	EUROPE	BE	Flemish Brabant	Vlaanderen	Vlaams Brabant	Halle-Vilvoorde	50.85	4.23	3
Natuurpunt:Waarnemingen:252887121	2022	EUROPE	BE	Flemish Brabant	Vlaanderen	Vlaams Brabant	Halle-Vilvoorde	50.85	4.23	3
Natuurpunt:Waarnemingen:253564593	2022	EUROPE	BE	Flemish Brabant	Vlaanderen	Vlaams Brabant	Halle-Vilvoorde	50.85	4.23	3
Natuurpunt:Waarnemingen:253853123	2022	EUROPE	BE	Flemish Brabant	Vlaanderen	Vlaams Brabant	Halle-Vilvoorde	50.85	4.23	3
Natuurpunt:Waarnemingen:277760614	2023	EUROPE	BE	Flemish Brabant	Vlaanderen	Vlaams Brabant	Halle-Vilvoorde	50.85	4.23	3
Natuurpunt:Waarnemingen:285312285	2023	EUROPE	BE	Flemish Brabant	Vlaanderen	Vlaams Brabant	Halle-Vilvoorde	50.85	4.23	3
Natuurpunt:Waarnemingen:285312287	2023	EUROPE	BE	Flemish Brabant	Vlaanderen	Vlaams Brabant	Halle-Vilvoorde	50.85	4.23	3
Natuurpunt:Waarnemingen:284628363	2023	EUROPE	BE	Flemish Brabant	Vlaanderen	Vlaams Brabant	Halle-Vilvoorde	50.85	4.23	3
Natuurpunt:Waarnemingen:280913473	2023	EUROPE	BE	Flemish Brabant	Vlaanderen	Vlaams Brabant	Halle-Vilvoorde	50.85	4.23	3
Natuurpunt:Waarnemingen:285236151	2023	EUROPE	BE	Flemish Brabant	Vlaanderen	Vlaams Brabant	Halle-Vilvoorde	50.85	4.23	3
Natuurpunt:Waarnemingen:285236144	2023	EUROPE	BE	Flemish Brabant	Vlaanderen	Vlaams Brabant	Halle-Vilvoorde	50.85	4.23	3
Natuurpunt:Waarnemingen:285236149	2023	EUROPE	BE	Flemish Brabant	Vlaanderen	Vlaams Brabant	Halle-Vilvoorde	50.85	4.23	3
Natuurpunt:Waarnemingen:285236158	2023	EUROPE	BE	Flemish Brabant	Vlaanderen	Vlaams Brabant	Halle-Vilvoorde	50.85	4.23	3
Natuurpunt:Waarnemingen:285236155	2023	EUROPE	BE	Flemish Brabant	Vlaanderen	Vlaams Brabant	Halle-Vilvoorde	50.85	4.23	3
Natuurpunt:Waarnemingen:285236139	2023	EUROPE	BE	Flemish Brabant	Vlaanderen	Vlaams Brabant	Halle-Vilvoorde	50.85	4.23	3
Natuurpunt:Waarnemingen:285236148	2023	EUROPE	BE	Flemish Brabant	Vlaanderen	Vlaams Brabant	Halle-Vilvoorde	50.85	4.23	3
Natuurpunt:Waarnemingen:285236157	2023	EUROPE	BE	Flemish Brabant	Vlaanderen	Vlaams Brabant	Halle-Vilvoorde	50.85	4.23	3
Natuurpunt:Waarnemingen:286055924	2023	EUROPE	BE	Flemish Brabant	Vlaanderen	Vlaams Brabant	Halle-Vilvoorde	50.85	4.23	3
[truncated: 175,405 more rows]

## Sheet: InvasiveDist_Canada_PheromTraps
Country	Province	Year	Latitude	Longitude
Canada	Ontario	2019	43.68	-79.51
Canada	Ontario	2019	43.69	-79.55
Canada	Ontario	2019	43.74	-79.31
Canada	Ontario	2019	43.7	-79.53
Canada	Ontario	2019	43.68	-79.52
Canada	Ontario	2019	43.67	-79.5
Canada	Ontario	2019	43.67	-79.52
Canada	Ontario	2019	43.68	-79.52
Canada	Ontario	2019	43.66	-79.51
Canada	Ontario	2019	43.67	-79.48
Canada	Ontario	2019	43.67	-79.53
Canada	Ontario	2019	43.64	-79.5
Canada	Ontario	2019	43.74	-79.31
Canada	Ontario	2019	43.66	-79.49
Canada	Ontario	2019	43.68	-79.52
Canada	Ontario	2019	43.65	-79.57
Canada	Ontario	2020	43.68	-79.51
Canada	Ontario	2020	43.69	-79.55
Canada	Ontario	2020	43.66	-79.57
Canada	Ontario	2020	43.64	-79.5
Canada	Ontario	2020	43.65	-79.57
Canada	Ontario	2020	43.68	-79.52
Canada	Ontario	2020	43.7	-79.51
Canada	Ontario	2020	43.7	-79.53
Canada	Ontario	2020	43.67	-79.5
Canada	Ontario	2020	43.68	-79.52
Canada	Ontario	2020	43.75	-79.55
Canada	Ontario	2020	43.66	-79.51
Canada	Ontario	2020	43.74	-79.42
Canada	Ontario	2020	43.67	-79.48
Canada	Ontario	2020	43.67	-79.53
Canada	Ontario	2020	43.65	-79.46
Canada	Ontario	2020	43.66	-79.49
Canada	Ontario	2020	43.71	-79.32
Canada	Ontario	2020	43.78	-79.39
Canada	Ontario	2020	43.6	-79.5
Canada	Ontario	2020	43.66	-79.52
Canada	Ontario	2020	43.66	-79.51
Canada	Ontario	2020	43.64	-79.5
Canada	Ontario	2020	43.69	-79.53
Canada	Ontario	2020	43.64	-79.52
Canada	Ontario	2020	43.71	-79.38
Canada	Ontario	2020	43.71	-79.41
Canada	Ontario	2020	43.74	-79.31
Canada	Ontario	2020	43.61	-79.53
Canada	Ontario	2020	43.68	-79.42
Canada	Ontario	2020	43.7	-79.26
Canada	Ontario	2020	43.78	-79.52
Canada	Ontario	2020	43.63	-79.59
Canada	Ontario	2021	43.75	-79.55
Canada	Ontario	2021	43.7	-79.53
Canada	Ontario	2021	43.68	-79.52
Canada	Ontario	2021	43.67	-79.53
Canada	Ontario	2021	43.67	-79.5
Canada	Ontario	2021	43.67	-79.48
Canada	Ontario	2021	43.69	-79.53
Canada	Ontario	2021	43.65	-79.46
Canada	Ontario	2021	43.72	-79.4
Canada	Ontario	2021	43.74	-79.42
Canada	Ontario	2021	43.74	-79.31
Canada	Ontario	2021	43.78	-79.52
Canada	Ontario	2021	43.68	-79.45
Canada	Ontario	2021	43.72	-79.27
Canada	Ontario	2021	43.7	-79.39
Canada	Ontario	2021	43.7	-79.26
Canada	Ontario	2021	43.68	-79.3
Canada	Ontario	2021	43.66	-79.49
Canada	Ontario	2021	43.75	-79.23
Canada	Ontario	2021	43.71	-79.24
Canada	Ontario	2021	43.68	-79.27
Canada	Ontario	2021	43.68	-79.31
Canada	Ontario	2021	43.68	-79.34
Canada	Ontario	2021	43.71	-79.32
Canada	Ontario	2021	43.75	-79.32
Canada	Ontario	2021	43.75	-79.34
Canada	Ontario	2021	43.71	-79.41
Canada	Ontario	2021	43.7	-79.43
Canada	Ontario	2021	43.68	-79.42
Canada	Ontario	2021	43.69	-79.55
Canada	Ontario	2021	43.66	-79.57
Canada	Ontario	2021	43.64	-79.52
Canada	Ontario	2021	43.86	-79.4
Canada	Ontario	2021	43.81	-79.41
Canada	Ontario	2021	43.77	-79.42
Canada	Ontario	2021	43.78	-79.39
Canada	Ontario	2021	43.26	-79.09
Canada	Ontario	2021	43.26	-79.08
Canada	Ontario	2021	43.24	-79.81
Canada	Ontario	2021	43.37	-79.81
Canada	Ontario	2021	43.38	-79.75
Canada	Ontario	2021	43.67	-79.41
Canada	Ontario	2021	43.15	-79.24
Canada	Ontario	2021	43.65	-79.51
Canada	Ontario	2021	43.2	-79.28

## Sheet: GBIF_InvasiveDist_NorthAmerica
occurrenceID	year	continent	countryCode	stateProvince	level1Name	level2Name	level3Name	Latitude	Longitude	coordinateUncertaintyInMeters	Check
https://www.inaturalist.org/observations/171638379	2023	NORTH_AMERICA	CA	Ontario	Ontario	Toronto	Toronto	43.7	-79.32	1
https://www.inaturalist.org/observations/182009685	2023	NORTH_AMERICA	CA	Ontario	Ontario	Peel	Mississauga	43.57	-79.67	1
https://www.inaturalist.org/observations/91859980	2021	NORTH_AMERICA	CA	Ontario	Ontario	Toronto	Toronto	43.69	-79.27	1
https://www.inaturalist.org/observations/85204235	2021	NORTH_AMERICA	CA	Ontario	Ontario	Toronto	Toronto	43.64	-79.51	1
https://www.inaturalist.org/observations/182514283	2023	NORTH_AMERICA	CA	Ontario	Ontario	Ottawa	Ottawa	45.45	-75.66	1
https://www.inaturalist.org/observations/186252347	2023	NORTH_AMERICA	CA	Ontario	Ontario	Simcoe	Tiny	44.73	-80.04	2	ok
https://www.inaturalist.org/observations/170451298	2023	NORTH_AMERICA	CA	Ontario	Ontario	Peel	Brampton	43.75	-79.81	2
https://www.inaturalist.org/observations/29822450	2019	NORTH_AMERICA	CA	Ontario	Ontario	Toronto	Toronto	43.65	-79.46	2
https://www.inaturalist.org/observations/180148210	2023	NORTH_AMERICA	CA	Ontario	Ontario	Hamilton	Hamilton	43.24	-79.98	3
https://www.inaturalist.org/observations/131768252	2022	NORTH_AMERICA	CA	Ontario	Ontario	Toronto	Toronto	43.77	-79.42	3
https://www.inaturalist.org/observations/32492363	2019	NORTH_AMERICA	CA	Ontario	Ontario	Toronto	Toronto	43.7	-79.52	4
https://www.inaturalist.org/observations/178600738	2023	NORTH_AMERICA	CA	Ontario	Ontario	Halton	Burlington	43.31	-79.85	4
https://www.inaturalist.org/observations/53176039	2020	NORTH_AMERICA	CA	Ontario	Ontario	Toronto	Toronto	43.63	-79.33	4
https://www.inaturalist.org/observations/131413848	2022	NORTH_AMERICA	CA	Ontario	Ontario	Niagara	Niagara-on-the-Lake	43.25	-79.1	4
https://www.inaturalist.org/observations/122570482	2022	NORTH_AMERICA	CA	Ontario	Ontario	Toronto	Toronto	43.7	-79.32	4
https://www.inaturalist.org/observations/173890191	2023	NORTH_AMERICA	CA	Ontario	Ontario	Hamilton	Hamilton	43.22	-79.99	4
https://www.inaturalist.org/observations/134423855	2022	NORTH_AMERICA	CA	Ontario	Ontario	Niagara	Niagara-on-the-Lake	43.25	-79.09	4
https://www.inaturalist.org/observations/132713564	2022	NORTH_AMERICA	CA	Ontario	Ontario	York	Whitchurch-Stouffville	43.97	-79.24	4
https://www.inaturalist.org/observations/179877429	2023	NORTH_AMERICA	CA	Ontario	Ontario	Niagara	Welland	43	-79.26	4
https://www.inaturalist.org/observations/68993197	2020	NORTH_AMERICA	CA	Ontario	Ontario	Toronto	Toronto	43.68	-79.31	4
https://www.inaturalist.org/observations/182133723	2023	NORTH_AMERICA	CA	Ontario	Ontario	Halton	Oakville	43.48	-79.72	4
https://www.inaturalist.org/observations/186216945	2023	NORTH_AMERICA	CA	Ontario	Ontario	Hamilton	Hamilton	43.27	-79.9	4
https://www.inaturalist.org/observations/182117057	2023	NORTH_AMERICA	CA	Ontario	Ontario	Hamilton	Hamilton	43.26	-79.97	4
https://www.inaturalist.org/observations/177999909	2023	NORTH_AMERICA	CA	Ontario	Ontario	Hamilton	Hamilton	43.22	-79.72	4
https://www.inaturalist.org/observations/131905009	2022	NORTH_AMERICA	CA	Ontario	Ontario	Niagara	Niagara-on-the-Lake	43.25	-79.09	4
https://www.inaturalist.org/observations/163896518	2023	NORTH_AMERICA	CA	Ontario	Ontario	Peel	Mississauga	43.55	-79.67	4
https://www.inaturalist.org/observations/180116532	2023	NORTH_AMERICA	CA	Ontario	Ontario	Niagara	St. Catharines	43.16	-79.25	4
https://www.inaturalist.org/observations/174288591	2023	NORTH_AMERICA	CA	Ontario	Ontario	Niagara	Niagara Falls	43.13	-79.1	4
https://www.inaturalist.org/observations/180529097	2023	NORTH_AMERICA	CA	Ontario	Ontario	Halton	Halton Hills	43.65	-79.94	4
https://www.inaturalist.org/observations/177175443	2023	NORTH_AMERICA	CA	Ontario	Ontario	Durham	Whitby	43.9	-78.96	4
https://www.inaturalist.org/observations/183035887	2023	NORTH_AMERICA	CA	Ontario	Ontario	York	Newmarket	44.05	-79.49	5
https://www.inaturalist.org/observations/182889677	2023	NORTH_AMERICA	CA	Ontario	Ontario	Peel	Mississauga	43.55	-79.62	5
https://www.inaturalist.org/observations/183565837	2023	NORTH_AMERICA	CA	Ontario	Ontario	York	Newmarket	44.05	-79.49	5
https://www.inaturalist.org/observations/185581836	2023	NORTH_AMERICA	CA	Ontario	Ontario	Hamilton	Hamilton	43.24	-79.92	5
https://www.inaturalist.org/observations/184076175	2023	NORTH_AMERICA	CA	Ontario	Ontario	Niagara	West Lincoln	43.06	-79.55	5
https://www.inaturalist.org/observations/185581837	2023	NORTH_AMERICA	CA	Ontario	Ontario	Hamilton	Hamilton	43.24	-79.92	5
https://www.inaturalist.org/observations/178113268	2023	NORTH_AMERICA	CA	Ontario	Ontario	Essex	LaSalle	42.22	-83.02	5
https://www.inaturalist.org/observations/181932976	2023	NORTH_AMERICA	CA	Ontario	Ontario	Toronto	Toronto	43.67	-79.55	5
https://www.inaturalist.org/observations/170912005	2023	NORTH_AMERICA	CA	Ontario	Ontario	York	Newmarket	44.05	-79.49	5
https://www.inaturalist.org/observations/53644687	2020	NORTH_AMERICA	CA	Ontario	Ontario	Toronto	Toronto	43.62	-79.49	5
https://www.inaturalist.org/observations/181743807	2023	NORTH_AMERICA	CA	Ontario	Ontario	York	Newmarket	44.05	-79.49	5
https://www.inaturalist.org/observations/181736097	2023	NORTH_AMERICA	CA	Ontario	Ontario	Essex	Windsor	42.25	-82.99	5
https://www.inaturalist.org/observations/185581835	2023	NORTH_AMERICA	CA	Ontario	Ontario	Hamilton	Hamilton	43.24	-79.92	5
https://www.inaturalist.org/observations/183896804	2023	NORTH_AMERICA	CA	Ontario	Ontario	York	Newmarket	44.05	-79.49	5
https://www.inaturalist.org/observations/173462325	2023	NORTH_AMERICA	CA	Ontario	Ontario	Hamilton	Hamilton	43.22	-79.99	5
https://www.inaturalist.org/observations/180472332	2023	NORTH_AMERICA	CA	Ontario	Ontario	Hamilton	Hamilton	43.22	-79.99	5
https://www.inaturalist.org/observations/182451429	2023	NORTH_AMERICA	CA	Ontario	Ontario	Hamilton	Hamilton	43.22	-79.99	5
https://www.inaturalist.org/observations/180472390	2023	NORTH_AMERICA	CA	Ontario	Ontario	Hamilton	Hamilton	43.22	-79.99	5
https://www.inaturalist.org/observations/178206547	2023	NORTH_AMERICA	CA	Ontario	Ontario	Niagara	Niagara Falls	43.13	-79.1	5
https://www.inaturalist.org/observations/182149266	2023	NORTH_AMERICA	CA	Ontario	Ontario	Peel	Brampton	43.69	-79.78	5
https://www.inaturalist.org/observations/179927869	2023	NORTH_AMERICA	CA	Ontario	Ontario	Hamilton	Hamilton	43.19	-79.8	6
https://www.inaturalist.org/observations/183566405	2023	NORTH_AMERICA	CA	Ontario	Ontario	Hamilton	Hamilton	43.24	-79.92	6
https://www.inaturalist.org/observations/187033120	2023	NORTH_AMERICA	CA	Ontario	Ontario	Halton	Halton Hills	43.64	-79.84	6
https://www.inaturalist.org/observations/183566411	2023	NORTH_AMERICA	CA	Ontario	Ontario	Hamilton	Hamilton	43.24	-79.92	6
https://www.inaturalist.org/observations/178642681	2023	NORTH_AMERICA	CA	Ontario	Ontario	Hamilton	Hamilton	43.24	-79.92	6
https://www.inaturalist.org/observations/37303502	2019	NORTH_AMERICA	CA	Ontario	Ontario	Toronto	Toronto	43.67	-79.42	6
https://www.inaturalist.org/observations/183566418	2023	NORTH_AMERICA	CA	Ontario	Ontario	Hamilton	Hamilton	43.24	-79.92	6
https://www.inaturalist.org/observations/91682931	2021	NORTH_AMERICA	CA	Ontario	Ontario	Toronto	Toronto	43.74	-79.48	6
https://www.inaturalist.org/observations/184341917	2023	NORTH_AMERICA	CA	Ontario	Ontario	Waterloo	Kitchener	43.42	-80.53	6
https://www.inaturalist.org/observations/183566413	2023	NORTH_AMERICA	CA	Ontario	Ontario	Hamilton	Hamilton	43.24	-79.92	6
https://www.inaturalist.org/observations/93258593	2021	NORTH_AMERICA	CA	Ontario	Ontario	Toronto	Toronto	43.72	-79.36	6
https://www.inaturalist.org/observations/181676004	2023	NORTH_AMERICA	CA	Ontario	Ontario	York	Markham	43.82	-79.42	6
https://www.inaturalist.org/observations/183566432	2023	NORTH_AMERICA	CA	Ontario	Ontario	Hamilton	Hamilton	43.24	-79.92	6
https://www.inaturalist.org/observations/179401270	2023	NORTH_AMERICA	CA	Ontario	Ontario	Hamilton	Hamilton	43.26	-79.96	6
https://www.inaturalist.org/observations/183566431	2023	NORTH_AMERICA	CA	Ontario	Ontario	Hamilton	Hamilton	43.24	-79.92	6
https://www.inaturalist.org/observations/143651633	2022	NORTH_AMERICA	CA	Ontario	Ontario	Peel	Brampton	43.69	-79.77	6
https://www.inaturalist.org/observations/183566414	2023	NORTH_AMERICA	CA	Ontario	Ontario	Hamilton	Hamilton	43.24	-79.92	6
https://www.inaturalist.org/observations/174250130	2023	NORTH_AMERICA	CA	Ontario	Ontario	Waterloo	Kitchener	43.42	-80.53	6
https://www.inaturalist.org/observations/183566406	2023	NORTH_AMERICA	CA	Ontario	Ontario	Hamilton	Hamilton	43.24	-79.92	6
https://www.inaturalist.org/observations/183566408	2023	NORTH_AMERICA	CA	Ontario	Ontario	Hamilton	Hamilton	43.24	-79.92	6
https://www.inaturalist.org/observations/124205126	2022	NORTH_AMERICA	CA	Ontario	Ontario	Peel	Mississauga	43.58	-79.74	6
https://www.inaturalist.org/observations/33388832	2019	NORTH_AMERICA	CA	Ontario	Ontario	Toronto	Toronto	43.7	-79.41	7
https://www.inaturalist.org/observations/124794235	2022	NORTH_AMERICA	CA	Ontario	Ontario	Toronto	Toronto	43.6	-79.51	7
https://www.inaturalist.org/observations/170485493	2023	NORTH_AMERICA	CA	Ontario	Ontario	Toronto	Toronto	43.8	-79.32	7
https://www.inaturalist.org/observations/185720825	2023	NORTH_AMERICA	CA	Ontario	Ontario	Toronto	Toronto	43.74	-79.44	7
https://www.inaturalist.org/observations/184465674	2023	NORTH_AMERICA	CA	Ontario	Ontario	York	Newmarket	44.03	-79.47	7
https://www.inaturalist.org/observations/182357465	2023	NORTH_AMERICA	CA	Ontario	Ontario	Niagara	Grimsby	43.19	-79.57	7
https://www.inaturalist.org/observations/33069790	2019	NORTH_AMERICA	CA	Ontario	Ontario	Toronto	Toronto	43.67	-79.42	7
https://www.inaturalist.org/observations/93208140	2021	NORTH_AMERICA	CA	Ontario	Ontario	Toronto	Toronto	43.66	-79.31	8
https://www.inaturalist.org/observations/174129120	2023	NORTH_AMERICA	CA	Ontario	Ontario	Waterloo	Kitchener	43.42	-80.53	8
https://www.inaturalist.org/observations/180897068	2023	NORTH_AMERICA	CA	Ontario	Ontario	Halton	Burlington	43.31	-79.85	8
https://www.inaturalist.org/observations/132716657	2022	NORTH_AMERICA	CA	Ontario	Ontario	Halton	Burlington	43.31	-79.85	8
https://www.inaturalist.org/observations/183557058	2023	NORTH_AMERICA	CA	Ontario	Ontario	Hamilton	Hamilton	43.24	-79.92	8
https://www.inaturalist.org/observations/185662639	2023	NORTH_AMERICA	CA	Ontario	Ontario	Waterloo	Kitchener	43.42	-80.53	8
https://www.inaturalist.org/observations/88806267	2021	NORTH_AMERICA	CA	Ontario	Ontario	Toronto	Toronto	43.74	-79.39	8
https://www.inaturalist.org/observations/36875226	2019	NORTH_AMERICA	CA	Ontario	Ontario	Toronto	Toronto	43.65	-79.46	8
https://www.inaturalist.org/observations/129446439	2022	NORTH_AMERICA	CA	Ontario	Ontario	Niagara	Niagara-on-the-Lake	43.25	-79.1	8
https://www.inaturalist.org/observations/47674784	2020	NORTH_AMERICA	CA	Ontario	Ontario	Toronto	Toronto	43.68	-79.49	8
https://www.inaturalist.org/observations/57558759	2020	NORTH_AMERICA	CA	Ontario	Ontario	Toronto	Toronto	43.68	-79.38	8
https://www.inaturalist.org/observations/182954585	2023	NORTH_AMERICA	CA	Ontario	Ontario	Waterloo	Kitchener	43.42	-80.53	8
https://www.inaturalist.org/observations/182793139	2023	NORTH_AMERICA	CA	Ontario	Ontario	Essex	Windsor	42.34	-82.94	8
https://www.inaturalist.org/observations/155800644	2022	NORTH_AMERICA	CA	Ontario	Ontario	Niagara	Niagara Falls	43.14	-79.06	8
https://www.inaturalist.org/observations/184010616	2023	NORTH_AMERICA	CA	Ontario	Ontario	Halton	Oakville	43.44	-79.68	8
https://www.inaturalist.org/observations/184698998	2023	NORTH_AMERICA	CA	Ontario	Ontario	Waterloo	Kitchener	43.42	-80.53	8
https://www.inaturalist.org/observations/173945716	2023	NORTH_AMERICA	CA	Ontario	Ontario	Waterloo	Kitchener	43.42	-80.53	8
https://www.inaturalist.org/observations/183556976	2023	NORTH_AMERICA	CA	Ontario	Ontario	Hamilton	Hamilton	43.24	-79.92	8
https://www.inaturalist.org/observations/132717672	2022	NORTH_AMERICA	CA	Ontario	Ontario	Halton	Burlington	43.31	-79.85	8
https://www.inaturalist.org/observations/77788336	2021	NORTH_AMERICA	CA	Ontario	Ontario	Toronto	Toronto	43.66	-79.53	8
https://www.inaturalist.org/observations/87115857	2021	NORTH_AMERICA	CA	Ontario	Ontario	Toronto	Toronto	43.69	-79.33	8
https://www.inaturalist.org/observations/181790215	2023	NORTH_AMERICA	CA	Ontario	Ontario	Waterloo	Kitchener	43.42	-80.53	8
https://www.inaturalist.org/observations/143967927	2022	NORTH_AMERICA	CA	Ontario	Ontario	Peel	Brampton	43.69	-79.77	8
https://www.inaturalist.org/observations/126373576	2022	NORTH_AMERICA	CA	Ontario	Ontario	Toronto	Toronto	43.66	-79.31	8
https://www.inaturalist.org/observations/32568511	2019	NORTH_AMERICA	CA	Ontario	Ontario	Toronto	Toronto	43.7	-79.39	8
https://www.inaturalist.org/observations/183557060	2023	NORTH_AMERICA	CA	Ontario	Ontario	Hamilton	Hamilton	43.24	-79.92	8
https://www.inaturalist.org/observations/178598737	2023	NORTH_AMERICA	CA	Ontario	Ontario	Halton	Burlington	43.31	-79.85	8
https://www.inaturalist.org/observations/57038209	2020	NORTH_AMERICA	CA	Ontario	Ontario	Toronto	Toronto	43.68	-79.29	8
https://www.inaturalist.org/observations/179676394	2023	NORTH_AMERICA	CA	Ontario	Ontario	Essex	Windsor	42.34	-82.94	9
https://www.inaturalist.org/observations/179516841	2023	NORTH_AMERICA	CA	Ontario	Ontario	Niagara	St. Catharines	43.15	-79.24	9
https://www.inaturalist.org/observations/180911128	2023	NORTH_AMERICA	CA	Ontario	Ontario	York	Markham	43.9	-79.26	9
https://www.inaturalist.org/observations/169927367	2023	NORTH_AMERICA	CA	Ontario	Ontario	Hamilton	Hamilton	43.22	-79.99	9
https://www.inaturalist.org/observations/185350143	2023	NORTH_AMERICA	CA	Ontario	Ontario	Halton	Oakville	43.48	-79.65	9
https://www.inaturalist.org/observations/132130768	2022	NORTH_AMERICA	CA	Ontario	Ontario	Niagara	Pelham	43.05	-79.28	9
https://www.inaturalist.org/observations/134879552	2022	NORTH_AMERICA	CA	Ontario	Ontario	Durham	Oshawa	43.88	-78.89	9
https://www.inaturalist.org/observations/172054713	2023	NORTH_AMERICA	CA	Ontario	Ontario	Niagara	Welland	43	-79.27	9
https://www.inaturalist.org/observations/29485682	2019	NORTH_AMERICA	CA	Ontario	Ontario	Toronto	Toronto	43.66	-79.48	10
https://www.inaturalist.org/observations/182729562	2023	NORTH_AMERICA	CA	Ontario	Ontario	Halton	Halton Hills	43.65	-79.94	10
https://www.inaturalist.org/observations/134946962	2022	NORTH_AMERICA	CA	Ontario	Ontario	Essex	LaSalle	42.22	-83.02	10
https://www.inaturalist.org/observations/57538882	2020	NORTH_AMERICA	CA	Ontario	Ontario	Toronto	Toronto	43.68	-79.29	10
https://www.inaturalist.org/observations/91524190	2021	NORTH_AMERICA	CA	Ontario	Ontario	York	Vaughan	43.79	-79.61	10
https://www.inaturalist.org/observations/179470814	2023	NORTH_AMERICA	CA	Ontario	Ontario	York	Newmarket	44.04	-79.44	10
https://www.inaturalist.org/observations/15879362	2018	NORTH_AMERICA	CA	Ontario	Ontario	Toronto	Toronto	43.66	-79.48	10
https://www.inaturalist.org/observations/179042512	2023	NORTH_AMERICA	CA	Ontario	Ontario	Halton	Oakville	43.48	-79.64	11
https://www.inaturalist.org/observations/181477200	2023	NORTH_AMERICA	CA	Ontario	Ontario	York	Aurora	43.99	-79.47	11
https://www.inaturalist.org/observations/130067952	2022	NORTH_AMERICA	CA	Ontario	Ontario	Essex	LaSalle	42.22	-83.02	11
https://www.inaturalist.org/observations/183097992	2023	NORTH_AMERICA	CA	Ontario	Ontario	Hamilton	Hamilton	43.22	-79.99	11
https://www.inaturalist.org/observations/181203421	2023	NORTH_AMERICA	CA	Ontario	Ontario	Halton	Halton Hills	43.64	-79.91	11
https://www.inaturalist.org/observations/88133633	2021	NORTH_AMERICA	CA	Ontario	Ontario	Toronto	Toronto	43.69	-79.32	11
https://www.inaturalist.org/observations/178984187	2023	NORTH_AMERICA	CA	Ontario	Ontario	Hamilton	Hamilton	43.22	-79.99	11
https://www.inaturalist.org/observations/57117693	2020	NORTH_AMERICA	CA	Ontario	Ontario	Toronto	Toronto	43.72	-79.4	11
https://www.inaturalist.org/observations/134126826	2022	NORTH_AMERICA	CA	Ontario	Ontario	Halton	Halton Hills	43.65	-79.94	11
https://www.inaturalist.org/observations/174138777	2023	NORTH_AMERICA	CA	Ontario	Ontario	Waterloo	Kitchener	43.42	-80.53	12
https://www.inaturalist.org/observations/87326786	2021	NORTH_AMERICA	CA	Ontario	Ontario	Toronto	Toronto	43.69	-79.27	12
https://www.inaturalist.org/observations/182272951	2023	NORTH_AMERICA	CA	Ontario	Ontario	Peel	Mississauga	43.57	-79.67	12
https://www.inaturalist.org/observations/123226723	2022	NORTH_AMERICA	CA	Ontario	Ontario	Toronto	Toronto	43.7	-79.39	12
https://www.inaturalist.org/observations/186057133	2023	NORTH_AMERICA	CA	Ontario	Ontario	Waterloo	Kitchener	43.42	-80.53	12
https://www.inaturalist.org/observations/182643709	2023	NORTH_AMERICA	CA	Ontario	Ontario	Waterloo	Kitchener	43.42	-80.53	12
https://www.inaturalist.org/observations/55878680	2020	NORTH_AMERICA	CA	Ontario	Ontario	Toronto	Toronto	43.67	-79.42	13
https://www.inaturalist.org/observations/130845801	2022	NORTH_AMERICA	CA	Ontario	Ontario	Hamilton	Hamilton	43.23	-79.76	13
https://www.inaturalist.org/observations/90853963	2021	NORTH_AMERICA	CA	Ontario	Ontario	Toronto	Toronto	43.65	-79.45	14
https://www.inaturalist.org/observations/97701622	2021	NORTH_AMERICA	CA	Ontario	Ontario	Toronto	Toronto	43.66	-79.46	14
https://www.inaturalist.org/observations/92640878	2021	NORTH_AMERICA	CA	Ontario	Ontario	Toronto	Toronto	43.66	-79.49	14
https://www.inaturalist.org/observations/132836424	2022	NORTH_AMERICA	CA	Ontario	Ontario	Toronto	Toronto	43.68	-79.3	14
https://www.inaturalist.org/observations/184468146	2023	NORTH_AMERICA	CA	Ontario	Ontario	Waterloo	Wilmot	43.44	-80.63	15
https://www.inaturalist.org/observations/173046130	2023	NORTH_AMERICA	CA	Ontario	Ontario	Hamilton	Hamilton	43.22	-79.99	15
https://www.inaturalist.org/observations/183758494	2023	NORTH_AMERICA	CA	Ontario	Ontario	Halton	Burlington	43.37	-79.75	15
https://www.inaturalist.org/observations/123484473	2022	NORTH_AMERICA	CA	Ontario	Ontario	Toronto	Toronto	43.69	-79.29	15
https://www.inaturalist.org/observations/131133619	2022	NORTH_AMERICA	CA	Ontario	Ontario	Toronto	Toronto	43.7	-79.33	15
https://www.inaturalist.org/observations/132232773	2022	NORTH_AMERICA	CA	Ontario	Ontario	Niagara	Grimsby	43.19	-79.51	15
https://www.inaturalist.org/observations/51721164	2020	NORTH_AMERICA	CA	Ontario	Ontario	Toronto	Toronto	43.66	-79.43	15
https://www.inaturalist.org/observations/183722744	2023	NORTH_AMERICA	CA	Ontario	Ontario	Hamilton	Hamilton	43.25	-79.94	15
https://www.inaturalist.org/observations/181226978	2023	NORTH_AMERICA	CA	Ontario	Ontario	Hamilton	Hamilton	43.22	-79.99	15
https://www.inaturalist.org/observations/179986220	2023	NORTH_AMERICA	CA	Ontario	Ontario	Hamilton	Hamilton	43.22	-79.99	16
https://www.inaturalist.org/observations/181129374	2023	NORTH_AMERICA	CA	Ontario	Ontario	Hamilton	Hamilton	43.26	-79.83	16
https://www.inaturalist.org/observations/82835703	2021	NORTH_AMERICA	CA	Ontario	Ontario	Toronto	Toronto	43.69	-79.32	17
https://www.inaturalist.org/observations/177047837	2023	NORTH_AMERICA	CA	Ontario	Ontario	Durham	Whitby	43.86	-78.96	17
https://www.inaturalist.org/observations/179625253	2023	NORTH_AMERICA	CA	Ontario	Ontario	Essex	LaSalle	42.24	-83.09	17
https://www.inaturalist.org/observations/173648962	2023	NORTH_AMERICA	CA	Ontario	Ontario	Hamilton	Hamilton	43.22	-79.99	17
https://www.inaturalist.org/observations/56270581	2020	NORTH_AMERICA	CA	Ontario	Ontario	Toronto	Toronto	43.66	-79.46	17
https://www.inaturalist.org/observations/128199588	2021	NORTH_AMERICA	CA	Ontario	Ontario	Toronto	Toronto	43.69	-79.39	18
https://www.inaturalist.org/observations/93114479	2021	NORTH_AMERICA	CA	Ontario	Ontario	Toronto	Toronto	43.74	-79.32	18
https://www.inaturalist.org/observations/173535377	2023	NORTH_AMERICA	CA	Ontario	Ontario	Hamilton	Hamilton	43.22	-79.99	19
https://www.inaturalist.org/observations/89698690	2021	NORTH_AMERICA	CA	Ontario	Ontario	Toronto	Toronto	43.67	-79.29	19
https://www.inaturalist.org/observations/84162224	2021	NORTH_AMERICA	CA	Ontario	Ontario	Toronto	Toronto	43.7	-79.4	19
https://www.inaturalist.org/observations/179429194	2023	NORTH_AMERICA	CA	Ontario	Ontario	Peel	Mississauga	43.56	-79.68	20
https://www.inaturalist.org/observations/56330423	2020	NORTH_AMERICA	CA	Ontario	Ontario	Toronto	Toronto	43.66	-79.43	20
https://www.inaturalist.org/observations/182312497	2023	NORTH_AMERICA	CA	Ontario	Ontario	Waterloo	Kitchener	43.42	-80.53	21
https://www.inaturalist.org/observations/132739216	2022	NORTH_AMERICA	CA	Ontario	Ontario	Waterloo	Kitchener	43.43	-80.52	21
https://www.inaturalist.org/observations/184367253	2023	NORTH_AMERICA	CA	Ontario	Ontario	Waterloo	Kitchener	43.42	-80.53	21
https://www.inaturalist.org/observations/187033118	2023	NORTH_AMERICA	CA	Ontario	Ontario	Halton	Halton Hills	43.68	-79.92	22
https://www.inaturalist.org/observations/168161980	2023	NORTH_AMERICA	CA	Ontario	Ontario	Essex	LaSalle	42.22	-83.02	22
https://www.inaturalist.org/observations/183417906	2023	NORTH_AMERICA	CA	Ontario	Ontario	Essex	LaSalle	42.22	-83.02	22
https://www.inaturalist.org/observations/175450250	2023	NORTH_AMERICA	CA	Ontario	Ontario	Halton	Burlington	43.41	-79.78	22
https://www.inaturalist.org/observations/167815558	2023	NORTH_AMERICA	CA	Ontario	Ontario	Essex	LaSalle	42.22	-83.02	22
https://www.inaturalist.org/observations/169163710	2023	NORTH_AMERICA	CA	Ontario	Ontario	Essex	LaSalle	42.22	-83.02	22
https://www.inaturalist.org/observations/175372681	2023	NORTH_AMERICA	CA	Ontario	Ontario	Niagara	Pelham	43.05	-79.37	22
https://www.inaturalist.org/observations/177701133	2023	NORTH_AMERICA	CA	Ontario	Ontario	Essex	LaSalle	42.22	-83.02	22
https://www.inaturalist.org/observations/179682099	2023	NORTH_AMERICA	CA	Ontario	Ontario	Hamilton	Hamilton	43.22	-79.99	22
https://www.inaturalist.org/observations/169060691	2023	NORTH_AMERICA	CA	Ontario	Ontario	Essex	LaSalle	42.22	-83.02	22
https://www.inaturalist.org/observations/170428045	2023	NORTH_AMERICA	CA	Ontario	Ontario	Essex	LaSalle	42.22	-83.02	22
https://www.inaturalist.org/observations/183133329	2023	NORTH_AMERICA	CA	Ontario	Ontario	Essex	LaSalle	42.22	-83.02	22
https://www.inaturalist.org/observations/171287219	2023	NORTH_AMERICA	CA	Ontario	Ontario	Essex	LaSalle	42.22	-83.02	22
https://www.inaturalist.org/observations/181121858	2023	NORTH_AMERICA	CA	Ontario	Ontario	Hamilton	Hamilton	43.27	-79.94	22
https://www.inaturalist.org/observations/179049187	2023	NORTH_AMERICA	CA	Ontario	Ontario	Essex	LaSalle	42.22	-83.02	22
https://www.inaturalist.org/observations/168455735	2023	NORTH_AMERICA	CA	Ontario	Ontario	Essex	LaSalle	42.22	-83.02	22
https://www.inaturalist.org/observations/180792382	2023	NORTH_AMERICA	CA	Ontario	Ontario	Essex	LaSalle	42.22	-83.02	22
https://www.inaturalist.org/observations/181208653	2023	NORTH_AMERICA	CA	Ontario	Ontario	Toronto	Toronto	43.67	-79.31	23
https://www.inaturalist.org/observations/56477729	2020	NORTH_AMERICA	CA	Ontario	Ontario	Toronto	Toronto	43.61	-79.54	24
https://www.inaturalist.org/observations/48503431	2020	NORTH_AMERICA	CA	Ontario	Ontario	Toronto	Toronto	43.67	-79.48	24
https://www.inaturalist.org/observations/33410698	2019	NORTH_AMERICA	CA	Ontario	Ontario	Toronto	Toronto	43.7	-79.39	24
https://www.inaturalist.org/observations/136524292	2022	NORTH_AMERICA	CA	Ontario	Ontario	York	Vaughan	43.8	-79.44	24
https://www.inaturalist.org/observations/53833020	2020	NORTH_AMERICA	CA	Ontario	Ontario	Toronto	Toronto	43.66	-79.53	24
https://www.inaturalist.org/observations/91973501	2021	NORTH_AMERICA	CA	Ontario	Ontario	Toronto	Toronto	43.67	-79.31	24
https://www.inaturalist.org/observations/81576995	2021	NORTH_AMERICA	CA	Ontario	Ontario	Toronto	Toronto	43.72	-79.61	24
https://www.inaturalist.org/observations/177686265	2023	NORTH_AMERICA	CA	Ontario	Ontario	Waterloo	Cambridge	43.36	-80.33	24
https://www.inaturalist.org/observations/183216016	2023	NORTH_AMERICA	CA	Ontario	Ontario	Hamilton	Hamilton	43.26	-79.96	25
https://www.inaturalist.org/observations/79461642	2021	NORTH_AMERICA	CA	Ontario	Ontario	Toronto	Toronto	43.74	-79.41	25
https://www.inaturalist.org/observations/56037338	2020	NORTH_AMERICA	CA	Ontario	Ontario	Toronto	Toronto	43.66	-79.4	25
https://www.inaturalist.org/observations/185097157	2023	NORTH_AMERICA	CA	Ontario	Ontario	Peel	Mississauga	43.57	-79.67	26
https://www.inaturalist.org/observations/123791817	2022	NORTH_AMERICA	CA	Ontario	Ontario	Toronto	Toronto	43.7	-79.39	26
https://www.inaturalist.org/observations/171311996	2023	NORTH_AMERICA	CA	Ontario	Ontario	Niagara	St. Catharines	43.15	-79.26	26
https://www.inaturalist.org/observations/170171083	2023	NORTH_AMERICA	CA	Ontario	Ontario	Halton	Burlington	43.31	-79.85	27
https://www.inaturalist.org/observations/179266567	2023	NORTH_AMERICA	CA	Ontario	Ontario	Toronto	Toronto	43.68	-79.42	28
https://www.inaturalist.org/observations/93217000	2021	NORTH_AMERICA	CA	Ontario	Ontario	Toronto	Toronto	43.76	-79.37	28
https://www.inaturalist.org/observations/135604149	2022	NORTH_AMERICA	CA	Ontario	Ontario	Halton	Burlington	43.34	-79.78	28
https://www.inaturalist.org/observations/179011953	2023	NORTH_AMERICA	CA	Ontario	Ontario	Niagara	Pelham	43.05	-79.37	29
https://www.inaturalist.org/observations/51834239	2020	NORTH_AMERICA	CA	Ontario	Ontario	Toronto	Toronto	43.7	-79.45	30
https://www.inaturalist.org/observations/182585888	2023	NORTH_AMERICA	CA	Ontario	Ontario	Waterloo	North Dumfries	43.36	-80.36	31
https://www.inaturalist.org/observations/132770255	2022	NORTH_AMERICA	CA	Ontario	Ontario	Waterloo	North Dumfries	43.36	-80.36	31
https://www.inaturalist.org/observations/182133622	2023	NORTH_AMERICA	CA	Ontario	Ontario	Waterloo	North Dumfries	43.36	-80.36	31
https://www.inaturalist.org/observations/123318058	2022	NORTH_AMERICA	CA	Ontario	Ontario	Waterloo	North Dumfries	43.36	-80.36	31
https://www.inaturalist.org/observations/185977160	2023	NORTH_AMERICA	CA	Ontario	Ontario	Waterloo	North Dumfries	43.36	-80.36	31
https://www.inaturalist.org/observations/181661395	2023	NORTH_AMERICA	CA	Ontario	Ontario	Waterloo	North Dumfries	43.36	-80.36	31
https://www.inaturalist.org/observations/132724013	2022	NORTH_AMERICA	CA	Ontario	Ontario	Waterloo	North Dumfries	43.36	-80.36	31
https://www.inaturalist.org/observations/133772852	2022	NORTH_AMERICA	CA	Ontario	Ontario	Waterloo	North Dumfries	43.36	-80.36	31
https://www.inaturalist.org/observations/181764310	2023	NORTH_AMERICA	CA	Ontario	Ontario	Brant	Brantford	43.13	-80.27	31
https://www.inaturalist.org/observations/96982766	2021	NORTH_AMERICA	CA	Ontario	Ontario	Waterloo	North Dumfries	43.36	-80.36	31
https://www.inaturalist.org/observations/182409166	2023	NORTH_AMERICA	CA	Ontario	Ontario	Waterloo	North Dumfries	43.36	-80.36	31
https://www.inaturalist.org/observations/174315103	2023	NORTH_AMERICA	CA	Ontario	Ontario	Hamilton	Hamilton	43.22	-79.99	31
https://www.inaturalist.org/observations/182577425	2023	NORTH_AMERICA	CA	Ontario	Ontario	Waterloo	North Dumfries	43.36	-80.36	31
https://www.inaturalist.org/observations/181293937	2023	NORTH_AMERICA	CA	Ontario	Ontario	Waterloo	North Dumfries	43.36	-80.36	31
https://www.inaturalist.org/observations/185816021	2023	NORTH_AMERICA	CA	Ontario	Ontario	Waterloo	North Dumfries	43.36	-80.36	31
https://www.inaturalist.org/observations/183768603	2023	NORTH_AMERICA	CA	Ontario	Ontario	Waterloo	North Dumfries	43.36	-80.36	31
https://www.inaturalist.org/observations/186233380	2023	NORTH_AMERICA	CA	Ontario	Ontario	Waterloo	North Dumfries	43.36	-80.36	31
https://www.inaturalist.org/observations/183146622	2023	NORTH_AMERICA	CA	Ontario	Ontario	Waterloo	North Dumfries	43.36	-80.36	31
https://www.inaturalist.org/observations/135332116	2022	NORTH_AMERICA	CA	Ontario	Ontario	Waterloo	North Dumfries	43.36	-80.36	31
https://www.inaturalist.org/observations/181838284	2023	NORTH_AMERICA	CA	Ontario	Ontario	Waterloo	North Dumfries	43.36	-80.36	31
https://www.inaturalist.org/observations/184791156	2023	NORTH_AMERICA	CA	Ontario	Ontario	Waterloo	North Dumfries	43.36	-80.36	31
https://www.inaturalist.org/observations/132497371	2022	NORTH_AMERICA	CA	Ontario	Ontario	Waterloo	North Dumfries	43.36	-80.36	31
https://www.inaturalist.org/observations/133767753	2022	NORTH_AMERICA	CA	Ontario	Ontario	Waterloo	North Dumfries	43.36	-80.36	31
https://www.inaturalist.org/observations/184795430	2023	NORTH_AMERICA	CA	Ontario	Ontario	Waterloo	North Dumfries	43.36	-80.36	31
https://www.inaturalist.org/observations/132740324	2022	NORTH_AMERICA	CA	Ontario	Ontario	Waterloo	North Dumfries	43.36	-80.36	31
https://www.inaturalist.org/observations/132902129	2022	NORTH_AMERICA	CA	Ontario	Ontario	Waterloo	North Dumfries	43.36	-80.36	31
https://www.inaturalist.org/observations/182884362	2023	NORTH_AMERICA	CA	Ontario	Ontario	Toronto	Toronto	43.68	-79.37	31
https://www.inaturalist.org/observations/187426997	2023	NORTH_AMERICA	CA	Ontario	Ontario	Waterloo	North Dumfries	43.36	-80.36	31
https://www.inaturalist.org/observations/135561035	2022	NORTH_AMERICA	CA	Ontario	Ontario	Waterloo	North Dumfries	43.36	-80.36	31
https://www.inaturalist.org/observations/184794890	2023	NORTH_AMERICA	CA	Ontario	Ontario	Waterloo	North Dumfries	43.36	-80.36	31
https://www.inaturalist.org/observations/134246531	2022	NORTH_AMERICA	CA	Ontario	Ontario	Waterloo	North Dumfries	43.36	-80.36	31
https://www.inaturalist.org/observations/185818623	2023	NORTH_AMERICA	CA	Ontario	Ontario	Waterloo	North Dumfries	43.36	-80.36	31
https://www.inaturalist.org/observations/185819188	2023	NORTH_AMERICA	CA	Ontario	Ontario	Waterloo	North Dumfries	43.36	-80.36	31
https://www.inaturalist.org/observations/175470730	2023	NORTH_AMERICA	CA	Ontario	Ontario	Waterloo	North Dumfries	43.36	-80.36	31
https://www.inaturalist.org/observations/183581425	2023	NORTH_AMERICA	CA	Ontario	Ontario	Waterloo	North Dumfries	43.36	-80.36	31
https://www.inaturalist.org/observations/128191851	2022	NORTH_AMERICA	CA	Ontario	Ontario	Toronto	Toronto	43.69	-79.39	31
https://www.inaturalist.org/observations/125110377	2022	NORTH_AMERICA	CA	Ontario	Ontario	Waterloo	North Dumfries	43.36	-80.36	31
https://www.inaturalist.org/observations/181838855	2023	NORTH_AMERICA	CA	Ontario	Ontario	Waterloo	North Dumfries	43.36	-80.36	31
https://www.inaturalist.org/observations/92234533	2021	NORTH_AMERICA	CA	Ontario	Ontario	Toronto	Toronto	43.7	-79.26	31
https://www.inaturalist.org/observations/184455890	2023	NORTH_AMERICA	CA	Ontario	Ontario	Waterloo	North Dumfries	43.36	-80.36	31
https://www.inaturalist.org/observations/132495014	2022	NORTH_AMERICA	CA	Ontario	Ontario	Waterloo	North Dumfries	43.36	-80.36	31
https://www.inaturalist.org/observations/185021567	2023	NORTH_AMERICA	CA	Ontario	Ontario	Waterloo	Kitchener	43.42	-80.53	32
https://www.inaturalist.org/observations/176892735	2023	NORTH_AMERICA	CA	Ontario	Ontario	Halton	Oakville	43.48	-79.65	32
https://www.inaturalist.org/observations/185895187	2023	NORTH_AMERICA	CA	Ontario	Ontario	Waterloo	Kitchener	43.42	-80.53	32
https://www.inaturalist.org/observations/182269404	2023	NORTH_AMERICA	CA	Ontario	Ontario	Peel	Mississauga	43.59	-79.7	32
https://www.inaturalist.org/observations/124311620	2022	NORTH_AMERICA	CA	Ontario	Ontario	Toronto	Toronto	43.7	-79.39	33
https://www.inaturalist.org/observations/173062998	2023	NORTH_AMERICA	CA	Ontario	Ontario	Hamilton	Hamilton	43.22	-79.99	33
https://www.inaturalist.org/observations/92730644	2021	NORTH_AMERICA	CA	Ontario	Ontario	Toronto	Toronto	43.7	-79.39	33
https://www.inaturalist.org/observations/175174917	2023	NORTH_AMERICA	CA	Ontario	Ontario	Hamilton	Hamilton	43.22	-79.99	33
https://www.inaturalist.org/observations/184872931	2023	NORTH_AMERICA	CA	Ontario	Ontario	Waterloo	Kitchener	43.42	-80.53	33
https://www.inaturalist.org/observations/176455453	2023	NORTH_AMERICA	CA	Ontario	Ontario	Hamilton	Hamilton	43.27	-79.91	35
https://www.inaturalist.org/observations/181038594	2023	NORTH_AMERICA	CA	Ontario	Ontario	Middlesex	London	42.96	-81.34	35
https://www.inaturalist.org/observations/182268388	2023	NORTH_AMERICA	CA	Ontario	Ontario	Halton	Burlington	43.34	-79.78	35
https://www.inaturalist.org/observations/186185628	2023	NORTH_AMERICA	CA	Ontario	Ontario	Waterloo	Kitchener	43.42	-80.53	35
https://www.inaturalist.org/observations/180960669	2023	NORTH_AMERICA	CA	Ontario	Ontario	Hamilton	Hamilton	43.25	-79.9	35
https://www.inaturalist.org/observations/133285217	2022	NORTH_AMERICA	CA	Ontario	Ontario	Halton	Burlington	43.34	-79.78	35
https://www.inaturalist.org/observations/124420922	2022	NORTH_AMERICA	CA	Ontario	Ontario	Waterloo	Kitchener	43.42	-80.52	35
https://www.inaturalist.org/observations/182002891	2023	NORTH_AMERICA	CA	Ontario	Ontario	Halton	Burlington	43.34	-79.79	35
https://www.inaturalist.org/observations/175036952	2023	NORTH_AMERICA	CA	Ontario	Ontario	Hamilton	Hamilton	43.22	-79.99	35
https://www.inaturalist.org/observations/180062101	2023	NORTH_AMERICA	CA	Ontario	Ontario	Hamilton	Hamilton	43.22	-79.72	36
https://www.inaturalist.org/observations/180182189	2023	NORTH_AMERICA	CA	Ontario	Ontario	Halton	Burlington	43.36	-79.74	36
https://www.inaturalist.org/observations/173279930	2023	NORTH_AMERICA	CA	Ontario	Ontario	Peel	Mississauga	43.56	-79.57	38
https://www.inaturalist.org/observations/173280516	2023	NORTH_AMERICA	CA	Ontario	Ontario	Peel	Mississauga	43.56	-79.57	38
https://www.inaturalist.org/observations/178223139	2023	NORTH_AMERICA	CA	Ontario	Ontario	Halton	Burlington	43.31	-79.85	38
https://www.inaturalist.org/observations/98814989	2021	NORTH_AMERICA	CA	Ontario	Ontario	Niagara	Niagara-on-the-Lake	43.25	-79.09	40
https://www.inaturalist.org/observations/177243810	2023	NORTH_AMERICA	CA	Ontario	Ontario	Halton	Burlington	43.35	-79.76	40
https://www.inaturalist.org/observations/131679563	2022	NORTH_AMERICA	CA	Ontario	Ontario	Halton	Burlington	43.31	-79.85	41
https://www.inaturalist.org/observations/91916885	2021	NORTH_AMERICA	CA	Ontario	Ontario	Niagara	Niagara-on-the-Lake	43.25	-79.09	42
https://www.inaturalist.org/observations/181289108	2023	NORTH_AMERICA	CA	Ontario	Ontario	Hamilton	Hamilton	43.2	-79.8	42
https://www.inaturalist.org/observations/131868448	2022	NORTH_AMERICA	CA	Ontario	Ontario	Halton	Burlington	43.31	-79.85	43
https://www.inaturalist.org/observations/132813891	2022	NORTH_AMERICA	CA	Ontario	Ontario	Halton	Burlington	43.31	-79.85	43
https://www.inaturalist.org/observations/91916762	2021	NORTH_AMERICA	CA	Ontario	Ontario	Niagara	Niagara-on-the-Lake	43.25	-79.09	43
https://www.inaturalist.org/observations/132322157	2022	NORTH_AMERICA	CA	Ontario	Ontario	Halton	Burlington	43.31	-79.85	43
https://www.inaturalist.org/observations/91916495	2021	NORTH_AMERICA	CA	Ontario	Ontario	Niagara	Niagara-on-the-Lake	43.25	-79.09	44
https://www.inaturalist.org/observations/179920111	2023	NORTH_AMERICA	CA	Ontario	Ontario	Toronto	Toronto	43.6	-79.55	44
https://www.inaturalist.org/observations/132596963	2022	NORTH_AMERICA	CA	Ontario	Ontario	Halton	Burlington	43.31	-79.85	45
https://www.inaturalist.org/observations/172763680	2023	NORTH_AMERICA	CA	Ontario	Ontario	Hamilton	Hamilton	43.22	-79.99	46
https://www.inaturalist.org/observations/132945625	2022	NORTH_AMERICA	CA	Ontario	Ontario	Halton	Burlington	43.31	-79.85	46
https://www.inaturalist.org/observations/183352113	2023	NORTH_AMERICA	CA	Ontario	Ontario	Northumberland	Port Hope and Hope	43.95	-78.29	47
https://www.inaturalist.org/observations/179983141	2023	NORTH_AMERICA	CA	Ontario	Ontario	Toronto	Toronto	43.66	-79.31	48
https://www.inaturalist.org/observations/91918364	2021	NORTH_AMERICA	CA	Ontario	Ontario	Toronto	Toronto	43.63	-79.55	48
https://www.inaturalist.org/observations/91523178	2021	NORTH_AMERICA	CA	Ontario	Ontario	Toronto	Toronto	43.74	-79.48	48
https://www.inaturalist.org/observations/185412322	2023	NORTH_AMERICA	CA	Ontario	Ontario	Niagara	Grimsby	43.19	-79.51	49
https://www.inaturalist.org/observations/39072693	2019	NORTH_AMERICA	CA	Ontario	Ontario	Toronto	Toronto	43.65	-79.46	50
https://www.inaturalist.org/observations/67543282	2020	NORTH_AMERICA	CA	Ontario	Ontario	Toronto	Toronto	43.64	-79.47	50
https://www.inaturalist.org/observations/132814114	2022	NORTH_AMERICA	CA	Ontario	Ontario	Halton	Burlington	43.31	-79.85	50
https://www.inaturalist.org/observations/53608803	2020	NORTH_AMERICA	CA	Ontario	Ontario	Toronto	Toronto	43.64	-79.47	50
https://www.inaturalist.org/observations/93880261	2021	NORTH_AMERICA	CA	Ontario	Ontario	Toronto	Toronto	43.64	-79.47	50
https://www.inaturalist.org/observations/86424460	2021	NORTH_AMERICA	CA	Ontario	Ontario	Toronto	Toronto	43.64	-79.47	50
https://www.inaturalist.org/observations/90893216	2021	NORTH_AMERICA	CA	Ontario	Ontario	Niagara	Niagara-on-the-Lake	43.25	-79.09	50
https://www.inaturalist.org/observations/129715547	2022	NORTH_AMERICA	CA	Ontario	Ontario	Halton	Burlington	43.37	-79.8	50
https://www.inaturalist.org/observations/50950223	2020	NORTH_AMERICA	CA	Ontario	Ontario	Toronto	Toronto	43.64	-79.47	50
https://www.inaturalist.org/observations/174269427	2023	NORTH_AMERICA	CA	Ontario	Ontario	Hamilton	Hamilton	43.22	-79.99	50
https://www.inaturalist.org/observations/92976329	2021	NORTH_AMERICA	CA	Ontario	Ontario	Niagara	Niagara-on-the-Lake	43.25	-79.1	52
https://www.inaturalist.org/observations/56093101	2020	NORTH_AMERICA	CA	Ontario	Ontario	Toronto	Toronto	43.67	-79.42	53
https://www.inaturalist.org/observations/91627633	2021	NORTH_AMERICA	CA	Ontario	Ontario	York	Vaughan	43.79	-79.61	53
https://www.inaturalist.org/observations/183669569	2023	NORTH_AMERICA	CA	Ontario	Ontario	Hamilton	Hamilton	43.27	-79.94	54
https://www.inaturalist.org/observations/134809722	2022	NORTH_AMERICA	CA	Ontario	Ontario	Peel	Mississauga	43.57	-79.58	57
https://www.inaturalist.org/observations/184990894	2023	NORTH_AMERICA	CA	Ontario	Ontario	Waterloo	North Dumfries	43.3	-80.37	59
https://www.inaturalist.org/observations/184992254	2023	NORTH_AMERICA	CA	Ontario	Ontario	Waterloo	North Dumfries	43.3	-80.37	59
https://www.inaturalist.org/observations/186359216	2023	NORTH_AMERICA	CA	Ontario	Ontario	Waterloo	North Dumfries	43.3	-80.37	59
https://www.inaturalist.org/observations/171852215	2023	NORTH_AMERICA	CA	Ontario	Ontario	Toronto	Toronto	43.64	-79.5	61
https://www.inaturalist.org/observations/92868318	2021	NORTH_AMERICA	CA	Ontario	Ontario	Toronto	Toronto	43.7	-79.39	64
https://www.inaturalist.org/observations/93072249	2021	NORTH_AMERICA	CA	Ontario	Ontario	Toronto	Toronto	43.68	-79.29	64
https://www.inaturalist.org/observations/58022396	2020	NORTH_AMERICA	CA	Ontario	Ontario	Toronto	Toronto	43.69	-79.4	65
https://www.inaturalist.org/observations/91315645	2021	NORTH_AMERICA	CA	Ontario	Ontario	Toronto	Toronto	43.67	-79.3	65
https://www.inaturalist.org/observations/81233412	2021	NORTH_AMERICA	CA	Ontario	Ontario	Toronto	Toronto	43.65	-79.45	65
https://www.inaturalist.org/observations/81751600	2021	NORTH_AMERICA	CA	Ontario	Ontario	Toronto	Toronto	43.68	-79.3	65
https://www.inaturalist.org/observations/93861078	2021	NORTH_AMERICA	CA	Ontario	Ontario	Toronto	Toronto	43.67	-79.4	65
https://www.inaturalist.org/observations/81052055	2021	NORTH_AMERICA	CA	Ontario	Ontario	Toronto	Toronto	43.68	-79.42	65
https://www.inaturalist.org/observations/91962145	2021	NORTH_AMERICA	CA	Ontario	Ontario	Toronto	Toronto	43.71	-79.37	65
https://www.inaturalist.org/observations/57802455	2020	NORTH_AMERICA	CA	Ontario	Ontario	Toronto	Toronto	43.69	-79.41	66
https://www.inaturalist.org/observations/182327471	2023	NORTH_AMERICA	CA	Ontario	Ontario	Hamilton	Hamilton	43.21	-79.95	71
https://www.inaturalist.org/observations/182615294	2023	NORTH_AMERICA	CA	Ontario	Ontario	Oxford	Norwich	42.98	-80.6	77
https://www.inaturalist.org/observations/91506300	2021	NORTH_AMERICA	CA	Ontario	Ontario	Toronto	Toronto	43.59	-79.51	80
https://www.inaturalist.org/observations/28456166	2019	NORTH_AMERICA	CA	Ontario	Ontario	Toronto	Toronto	43.65	-79.46	81
https://www.inaturalist.org/observations/53101615	2020	NORTH_AMERICA	CA	Ontario	Ontario	Toronto	Toronto	43.66	-79.48	86
https://www.inaturalist.org/observations/132234132	2022	NORTH_AMERICA	CA	Ontario	Ontario	Niagara	Lincoln	43.17	-79.36	88
https://www.inaturalist.org/observations/86518192	2021	NORTH_AMERICA	CA	Ontario	Ontario	Toronto	Toronto	43.65	-79.45	89
https://www.inaturalist.org/observations/91927653	2021	NORTH_AMERICA	CA	Ontario	Ontario	Toronto	Toronto	43.72	-79.24	95
https://www.inaturalist.org/observations/132311374	2022	NORTH_AMERICA	CA	Ontario	Ontario	Toronto	Toronto	43.67	-79.34	100
https://www.inaturalist.org/observations/181657908	2023	NORTH_AMERICA	CA	Ontario	Ontario	Essex	Windsor	42.26	-83.03	101
https://www.inaturalist.org/observations/136058451	2022	NORTH_AMERICA	CA	Ontario	Ontario	Toronto	Toronto	43.64	-79.5	102
https://www.inaturalist.org/observations/172254649	2023	NORTH_AMERICA	CA	Ontario	Ontario	Toronto	Toronto	43.78	-79.37	102
https://www.inaturalist.org/observations/179363879	2023	NORTH_AMERICA	CA	Ontario	Ontario	Halton	Burlington	43.41	-79.79	110
https://www.inaturalist.org/observations/182825733	2023	NORTH_AMERICA	CA	Ontario	Ontario	Peel	Mississauga	43.56	-79.67	122
https://www.inaturalist.org/observations/181101313	2023	NORTH_AMERICA	CA	Ontario	Ontario	Toronto	Toronto	43.79	-79.13	142
https://www.inaturalist.org/observations/93321266	2021	NORTH_AMERICA	CA	Ontario	Ontario	Hamilton	Hamilton	43.33	-79.89	147
https://www.inaturalist.org/observations/132812500	2022	NORTH_AMERICA	CA	Ontario	Ontario	Hamilton	Hamilton	43.22	-79.99	155
https://www.inaturalist.org/observations/135388627	2022	NORTH_AMERICA	CA	Ontario	Ontario	Hamilton	Hamilton	43.22	-79.99	155
https://www.inaturalist.org/observations/133830432	2022	NORTH_AMERICA	CA	Ontario	Ontario	Hamilton	Hamilton	43.22	-79.99	155
https://www.inaturalist.org/observations/183420299	2023	NORTH_AMERICA	CA	Ontario	Ontario	Hamilton	Hamilton	43.24	-79.87	176
https://www.inaturalist.org/observations/177288354	2023	NORTH_AMERICA	CA	Ontario	Ontario	Hamilton	Hamilton	43.25	-79.95	177
https://www.inaturalist.org/observations/146441317	2022	NORTH_AMERICA	CA	Ontario	Ontario	Waterloo	Kitchener	43.42	-80.51	178
https://www.inaturalist.org/observations/182911186	2023	NORTH_AMERICA	CA	Ontario	Ontario	Toronto	Toronto	43.67	-79.32	179
https://www.inaturalist.org/observations/94175697	2021	NORTH_AMERICA	CA	Ontario	Ontario	Toronto	Toronto	43.7	-79.3	181
https://www.inaturalist.org/observations/57740328	2020	NORTH_AMERICA	CA	Ontario	Ontario	Toronto	Toronto	43.68	-79.28	181
https://www.inaturalist.org/observations/179440356	2023	NORTH_AMERICA	CA	Ontario	Ontario	Halton	Halton Hills	43.65	-79.93	185
https://www.inaturalist.org/observations/134786553	2022	NORTH_AMERICA	CA	Ontario	Ontario	Halton	Halton Hills	43.65	-79.94	185
https://www.inaturalist.org/observations/180655780	2023	NORTH_AMERICA	CA	Ontario	Ontario	Hamilton	Hamilton	43.22	-79.74	185
https://www.inaturalist.org/observations/92617212	2021	NORTH_AMERICA	CA	Ontario	Ontario	Toronto	Toronto	43.7	-79.26	189
https://www.inaturalist.org/observations/178265330	2023	NORTH_AMERICA	CA	Ontario	Ontario	Niagara	West Lincoln	43.1	-79.55	189
https://www.inaturalist.org/observations/93516103	2021	NORTH_AMERICA	CA	Ontario	Ontario	Toronto	Toronto	43.7	-79.26	189
https://www.inaturalist.org/observations/92582145	2021	NORTH_AMERICA	CA	Ontario	Ontario	Toronto	Toronto	43.7	-79.26	189
https://www.inaturalist.org/observations/92617214	2021	NORTH_AMERICA	CA	Ontario	Ontario	Toronto	Toronto	43.7	-79.26	189
https://www.inaturalist.org/observations/53294980	2020	NORTH_AMERICA	CA	Ontario	Ontario	Toronto	Toronto	43.68	-79.3	191
https://www.inaturalist.org/observations/33511022	2019	NORTH_AMERICA	CA	Ontario	Ontario	Toronto	Toronto	43.72	-79.41	192
https://www.inaturalist.org/observations/179582804	2023	NORTH_AMERICA	CA	Ontario	Ontario	Halton	Burlington	43.33	-79.81	195
https://www.inaturalist.org/observations/47763325	2020	NORTH_AMERICA	CA	Ontario	Ontario	Toronto	Toronto	43.64	-79.44	198
https://www.inaturalist.org/observations/181960344	2023	NORTH_AMERICA	CA	Ontario	Ontario	Hamilton	Hamilton	43.23	-79.75	200
https://www.inaturalist.org/observations/33254278	2019	NORTH_AMERICA	CA	Ontario	Ontario	Toronto	Toronto	43.71	-79.42	200
https://www.inaturalist.org/observations/181960342	2023	NORTH_AMERICA	CA	Ontario	Ontario	Hamilton	Hamilton	43.23	-79.75	200
https://www.inaturalist.org/observations/170704499	2023	NORTH_AMERICA	CA	Ontario	Ontario	York	Vaughan	43.8	-79.58	212
https://www.inaturalist.org/observations/91896391	2021	NORTH_AMERICA	CA	Ontario	Ontario	Toronto	Toronto	43.68	-79.42	214
https://www.inaturalist.org/observations/95921385	2021	NORTH_AMERICA	CA	Ontario	Ontario	Toronto	Toronto	43.68	-79.42	214
https://www.inaturalist.org/observations/120028581	2022	NORTH_AMERICA	CA	Ontario	Ontario	Toronto	Toronto	43.68	-79.42	214
https://www.inaturalist.org/observations/91896392	2021	NORTH_AMERICA	CA	Ontario	Ontario	Toronto	Toronto	43.68	-79.42	214
https://www.inaturalist.org/observations/91896390	2021	NORTH_AMERICA	CA	Ontario	Ontario	Toronto	Toronto	43.68	-79.42	214
https://www.inaturalist.org/observations/131057289	2022	NORTH_AMERICA	CA	Ontario	Ontario	Niagara	St. Catharines	43.17	-79.24	220
https://www.inaturalist.org/observations/81620252	2021	NORTH_AMERICA	CA	Ontario	Ontario	Toronto	Toronto	43.72	-79.61	237
https://www.inaturalist.org/observations/52154671	2020	NORTH_AMERICA	CA	Ontario	Ontario	Toronto	Toronto	43.66	-79.48	246
https://www.inaturalist.org/observations/58667727	2020	NORTH_AMERICA	CA	Ontario	Ontario	Toronto	Toronto	43.68	-79.38	248
https://www.inaturalist.org/observations/15978957	2018	NORTH_AMERICA	CA	Ontario	Ontario	Toronto	Toronto	43.67	-79.42	260
https://www.inaturalist.org/observations/179514725	2023	NORTH_AMERICA	CA	Ontario	Ontario	Toronto	Toronto	43.64	-79.57	261
https://www.inaturalist.org/observations/97510485	2021	NORTH_AMERICA	CA	Ontario	Ontario	Toronto	Toronto	43.64	-79.57	261
https://www.inaturalist.org/observations/180105870	2023	NORTH_AMERICA	CA	Ontario	Ontario	Toronto	Toronto	43.78	-79.37	263
https://www.inaturalist.org/observations/31931628	2019	NORTH_AMERICA	CA	Ontario	Ontario	Toronto	Toronto	43.65	-79.46	317
https://www.inaturalist.org/observations/170067216	2023	NORTH_AMERICA	CA	Ontario	Ontario	Niagara	St. Catharines	43.16	-79.24	340
https://www.inaturalist.org/observations/58351860	2020	NORTH_AMERICA	CA	Ontario	Ontario	Toronto	Toronto	43.73	-79.34	395
https://www.inaturalist.org/observations/132764923	2022	NORTH_AMERICA	CA	Ontario	Ontario	Halton	Burlington	43.35	-79.76	427
https://www.inaturalist.org/observations/80794955	2021	NORTH_AMERICA	CA	Ontario	Ontario	Toronto	Toronto	43.68	-79.42	454
https://www.inaturalist.org/observations/171592644	2023	NORTH_AMERICA	CA	Ontario	Ontario	Durham	Ajax	43.83	-78.99	479
https://www.inaturalist.org/observations/182275435	2023	NORTH_AMERICA	CA	Ontario	Ontario	York	Vaughan	43.8	-79.59	545
https://www.inaturalist.org/observations/177812622	2023	NORTH_AMERICA	CA	Ontario	Ontario	Essex	Windsor	42.26	-83.05	621
https://www.inaturalist.org/observations/172409912	2023	NORTH_AMERICA	CA	Ontario	Ontario	Toronto	Toronto	43.78	-79.38	623
https://www.inaturalist.org/observations/91333268	2021	NORTH_AMERICA	CA	Ontario	Ontario	Toronto	Toronto	43.71	-79.41	652
https://www.inaturalist.org/observations/181411698	2023	NORTH_AMERICA	CA	Ontario	Ontario	Halton	Halton Hills	43.62	-79.89	688
https://www.inaturalist.org/observations/92422472	2021	NORTH_AMERICA	CA	Ontario	Ontario	Toronto	Toronto	43.71	-79.39	700
https://www.inaturalist.org/observations/57161753	2020	NORTH_AMERICA	CA	Ontario	Ontario	Lake Ontario	Lake Ontario	43.63	-79.36	708
https://www.inaturalist.org/observations/184673074	2023	NORTH_AMERICA	CA	Ontario	Ontario	York	Whitchurch-Stouffville	43.99	-79.38	750
https://www.inaturalist.org/observations/170233689	2023	NORTH_AMERICA	CA	Ontario	Ontario	Toronto	Toronto	43.65	-79.51	793
https://www.inaturalist.org/observations/123406388	2022	NORTH_AMERICA	CA	Ontario	Ontario	Toronto	Toronto	43.65	-79.47	813
https://www.inaturalist.org/observations/129201152	2022	NORTH_AMERICA	CA	Ontario	Ontario	Halton	Oakville	43.46	-79.69	845
https://www.inaturalist.org/observations/179463015	2023	NORTH_AMERICA	CA	Ontario	Ontario	Halton	Milton	43.5	-79.88	868
https://www.inaturalist.org/observations/83734926	2021	NORTH_AMERICA	CA	Ontario	Ontario	Toronto	Toronto	43.65	-79.48	907
https://www.inaturalist.org/observations/92620534	2021	NORTH_AMERICA	CA	Ontario	Ontario	Toronto	Toronto	43.78	-79.38	926
https://www.inaturalist.org/observations/57693112	2020	NORTH_AMERICA	CA	Ontario	Ontario	Toronto	Toronto	43.65	-79.38	977
https://www.inaturalist.org/observations/178265490	2023	NORTH_AMERICA	CA	Ontario	Ontario	Niagara	West Lincoln	43.1	-79.55	1021
https://www.inaturalist.org/observations/184208969	2023	NORTH_AMERICA	CA	Ontario	Ontario	Toronto	Toronto	43.71	-79.43	1030
https://www.inaturalist.org/observations/84044510	2021	NORTH_AMERICA	CA	Ontario	Ontario	Toronto	Toronto	43.65	-79.48	1251
https://www.inaturalist.org/observations/32248196	2019	NORTH_AMERICA	CA	Ontario	Ontario	Toronto	Toronto	43.66	-79.46	1338
https://www.inaturalist.org/observations/185045528	2023	NORTH_AMERICA	CA	Ontario	Ontario	Hamilton	Hamilton	43.27	-79.97	1414
https://www.inaturalist.org/observations/184156471	2023	NORTH_AMERICA	CA	Ontario	Ontario	Essex	Windsor	42.26	-83.02	1434
https://www.inaturalist.org/observations/180257709	2023	NORTH_AMERICA	CA	Ontario	Ontario	Niagara	St. Catharines	43.16	-79.22	1607
https://www.inaturalist.org/observations/183071248	2023	NORTH_AMERICA	CA	Ontario	Ontario	Hamilton	Hamilton	43.23	-79.85	1710
https://www.inaturalist.org/observations/181980360	2023	NORTH_AMERICA	CA	Ontario	Ontario	Hamilton	Hamilton	43.23	-79.85	1710
https://www.inaturalist.org/observations/181892488	2023	NORTH_AMERICA	CA	Ontario	Ontario	Hamilton	Hamilton	43.23	-79.85	1710
https://www.inaturalist.org/observations/183539943	2023	NORTH_AMERICA	CA	Ontario	Ontario	Hamilton	Hamilton	43.23	-79.85	1710
https://www.inaturalist.org/observations/183269361	2023	NORTH_AMERICA	CA	Ontario	Ontario	Hamilton	Hamilton	43.23	-79.85	1710
https://www.inaturalist.org/observations/182876193	2023	NORTH_AMERICA	CA	Ontario	Ontario	Toronto	Toronto	43.78	-79.28	3281
https://www.inaturalist.org/observations/164659271	2023	NORTH_AMERICA	CA	Ontario	Ontario	Niagara	Niagara-on-the-Lake	43.23	-79.13	3334
https://www.inaturalist.org/observations/177985771	2023	NORTH_AMERICA	CA	Ontario	Ontario	Niagara	Lincoln	43.17	-79.48	4457
https://www.inaturalist.org/observations/185963639	2023	NORTH_AMERICA	CA	Ontario	Ontario	Lambton	Petrolia	42.88	-82.15	5653
https://www.inaturalist.org/observations/91925249	2021	NORTH_AMERICA	CA	Ontario	Ontario	Durham	Oshawa	43.9	-78.82	6339
https://www.inaturalist.org/observations/187296732	2022	NORTH_AMERICA	CA	Ontario	Ontario	Halton	Halton Hills	43.65	-79.9	6371
https://www.inaturalist.org/observations/179064574	2023	NORTH_AMERICA	CA	Ontario	Ontario	Hamilton	Hamilton	43.27	-79.96	7179
https://www.inaturalist.org/observations/173350293	2023	NORTH_AMERICA	CA	Ontario	Ontario	Peel	Mississauga	43.52	-79.62	8432
https://www.inaturalist.org/observations/180547297	2023	NORTH_AMERICA	CA	Ontario	Ontario	Niagara	St. Catharines	43.16	-79.25	12321
https://www.inaturalist.org/observations/180167561	2023	NORTH_AMERICA	CA	Ontario	Ontario	Niagara	St. Catharines	43.16	-79.25	12321
https://www.inaturalist.org/observations/179763569	2023	NORTH_AMERICA	CA	Ontario	Ontario	Niagara	St. Catharines	43.16	-79.25	12321
https://www.inaturalist.org/observations/182942322	2023	NORTH_AMERICA	CA	Ontario	Ontario	Waterloo	Cambridge	43.36	-80.31	13300
https://www.inaturalist.org/observations/66580480	2020	NORTH_AMERICA	CA	Ontario	Ontario	Toronto	Toronto	43.71	-79.41	15625
https://www.inaturalist.org/observations/175805524	2023	NORTH_AMERICA	CA	Ontario	Ontario	Halton	Oakville	43.47	-79.69	21248
https://www.inaturalist.org/observations/185456886	2023	NORTH_AMERICA	CA	Ontario	Ontario	York	Aurora	44.01	-79.45	27380
https://www.inaturalist.org/observations/185087134	2023	NORTH_AMERICA	CA	Ontario	Ontario	York	King	43.96	-79.55	27411
https://www.inaturalist.org/observations/180517700	2023	NORTH_AMERICA	CA	Ontario	Ontario	Lake Ontario	Lake Ontario	43.81	-79	27411
https://www.inaturalist.org/observations/180265031	2023	NORTH_AMERICA	CA	Ontario	Ontario	Durham	Clarington	43.96	-78.82	27411
https://www.inaturalist.org/observations/83337618	2021	NORTH_AMERICA	CA	Ontario	Ontario	Lake Ontario	Lake Ontario	43.68	-79.2	27443
https://www.inaturalist.org/observations/58145293	2020	NORTH_AMERICA	CA	Ontario	Ontario	Toronto	Toronto	43.64	-79.53	27443
https://www.inaturalist.org/observations/52948489	2020	NORTH_AMERICA	CA	Ontario	Ontario	Toronto	Toronto	43.73	-79.59	27443
https://www.inaturalist.org/observations/131146807	2022	NORTH_AMERICA	CA	Ontario	Ontario	Lake Ontario	Lake Ontario	43.61	-79.41	27443
https://www.inaturalist.org/observations/97534591	2021	NORTH_AMERICA	CA	Ontario	Ontario	Toronto	Toronto	43.69	-79.44	27443
https://www.inaturalist.org/observations/56661432	2020	NORTH_AMERICA	CA	Ontario	Ontario	Toronto	Toronto	43.65	-79.51	27443
https://www.inaturalist.org/observations/186115872	2023	NORTH_AMERICA	CA	Ontario	Ontario	Toronto	Toronto	43.78	-79.18	27443
https://www.inaturalist.org/observations/84796550	2021	NORTH_AMERICA	CA	Ontario	Ontario	York	Vaughan	43.8	-79.49	27443
https://www.inaturalist.org/observations/190757410	2023	NORTH_AMERICA	CA	Ontario	Ontario	Toronto	Toronto	43.68	-79.36	27443
https://www.inaturalist.org/observations/161668107	2023	NORTH_AMERICA	CA	Ontario	Ontario	Halton	Oakville	43.49	-79.73	27474
https://www.inaturalist.org/observations/171673286	2023	NORTH_AMERICA	CA	Ontario	Ontario	Halton	Oakville	43.41	-79.73	27474
https://www.inaturalist.org/observations/182210571	2023	NORTH_AMERICA	CA	Ontario	Ontario	Lake Ontario	Lake Ontario	43.41	-79.65	27474
https://www.inaturalist.org/observations/171500161	2023	NORTH_AMERICA	CA	Ontario	Ontario	Lake Ontario	Lake Ontario	43.29	-79.44	27505
https://www.inaturalist.org/observations/171332238	2023	NORTH_AMERICA	CA	Ontario	Ontario	Halton	Burlington	43.36	-79.79	27505
https://www.inaturalist.org/observations/184954714	2023	NORTH_AMERICA	CA	Ontario	Ontario	Lake Ontario	Lake Ontario	43.24	-79.67	27505
https://www.inaturalist.org/observations/132019518	2022	NORTH_AMERICA	CA	Ontario	Ontario	Lake Ontario	Lake Ontario	43.27	-79.41	27505
https://www.inaturalist.org/observations/92810518	2021	NORTH_AMERICA	CA	Ontario	Ontario	Niagara	West Lincoln	43.09	-79.45	27537
https://www.inaturalist.org/observations/179013221	2023	NORTH_AMERICA	CA	Ontario	Ontario	Niagara	Lincoln	43.17	-79.49	27537
https://www.inaturalist.org/observations/92810563	2021	NORTH_AMERICA	CA	Ontario	Ontario	Niagara	West Lincoln	43.1	-79.55	27537
https://www.inaturalist.org/observations/182889327	2023	NORTH_AMERICA	CA	Ontario	New York	Lake Ontario		43.12	-79.06	27537
https://www.inaturalist.org/observations/86783047	2021	NORTH_AMERICA	CA	Ontario	Ontario	Peel	Mississauga	43.53	-79.68	27827
https://www.inaturalist.org/observations/170894244	2023	NORTH_AMERICA	CA	Ontario	Ontario	Peel	Brampton	43.66	-79.7	27831
https://www.inaturalist.org/observations/180253328	2023	NORTH_AMERICA	CA	Ontario	Ontario	Toronto	Toronto	43.65	-79.38	31033
https://www.inaturalist.org/observations/51386510	2020	NORTH_AMERICA	CA	Ontario	Ontario	Toronto	Toronto	43.65	-79.38	31033
https://www.inaturalist.org/observations/86236784	2021	NORTH_AMERICA	CA	Ontario	Ontario	Toronto	Toronto	43.65	-79.38	31033
https://www.inaturalist.org/observations/179345524	2023	NORTH_AMERICA	CA	Ontario	Ontario	Hamilton	Hamilton	43.26	-79.87	31517	ok
https://www.inaturalist.org/observations/180660037	2023	NORTH_AMERICA	CA	Ontario	Ontario	Peel	Mississauga	43.59	-79.64	40918	ok
https://www.inaturalist.org/observations/98115914	2021	NORTH_AMERICA	CA	Ontario	Ontario	Hamilton	Hamilton	43.22	-79.75
https://www.inaturalist.org/observations/49033691	2020	NORTH_AMERICA	CA	Ontario	Ontario	Toronto	Toronto	43.66	-79.48		ok
https://www.inaturalist.org/observations/177971778	2023	NORTH_AMERICA	CA	Ontario	Ontario	Niagara	St. Catharines	43.17	-79.24
https://www.inaturalist.org/observations/116334157	2022	NORTH_AMERICA	CA	Ontario	Ontario	Toronto	Toronto	43.72	-79.4
https://www.inaturalist.org/observations/31135773	2019	NORTH_AMERICA	CA	Ontario	Ontario	Toronto	Toronto	43.66	-79.48
https://www.inaturalist.org/observations/133656125	2022	NORTH_AMERICA	CA	Ontario	Ontario	Hamilton	Hamilton	43.24	-79.92
https://www.inaturalist.org/observations/176417722	2023	NORTH_AMERICA	CA	Ontario	Ontario	Hamilton	Hamilton	43.28	-79.9
https://www.inaturalist.org/observations/92630984	2021	NORTH_AMERICA	CA	Ontario	Ontario	Toronto	Toronto	43.69	-79.41
https://www.inaturalist.org/observations/108114540	2021	NORTH_AMERICA	CA	Ontario	Ontario	Toronto	Toronto	43.67	-79.35
https://www.inaturalist.org/observations/186692550	2023	NORTH_AMERICA	CA	Ontario	Ontario	Waterloo	Waterloo	43.49	-80.56
https://www.inaturalist.org/observations/178225084	2023	NORTH_AMERICA	CA	Ontario	Ontario	Peel	Mississauga	43.64	-79.59
https://www.inaturalist.org/observations/119595020	2022	NORTH_AMERICA	CA	Ontario	Ontario	Toronto	Toronto	43.78	-79.37
https://www.inaturalist.org/observations/42696652	2019	NORTH_AMERICA	CA	Ontario	Ontario	Toronto	Toronto	43.65	-79.46
https://www.inaturalist.org/observations/131906822	2022	NORTH_AMERICA	CA	Ontario	Ontario	Hamilton	Hamilton	43.24	-79.95
https://www.inaturalist.org/observations/116326037	2022	NORTH_AMERICA	CA	Ontario	Ontario	Toronto	Toronto	43.72	-79.4
https://www.inaturalist.org/observations/182246442	2023	NORTH_AMERICA	CA	Ontario	Ontario	Hamilton	Hamilton	43.24	-79.86
https://www.inaturalist.org/observations/134166223	2022	NORTH_AMERICA	CA	Ontario	Ontario	Hamilton	Hamilton	43.22	-79.99
https://www.inaturalist.org/observations/116326019	2022	NORTH_AMERICA	CA	Ontario	Ontario	Toronto	Toronto	43.72	-79.4
https://www.inaturalist.org/observations/57062931	2020	NORTH_AMERICA	CA	Ontario	Ontario	Toronto	Toronto	43.68	-79.39
https://www.inaturalist.org/observations/48373526	2020	NORTH_AMERICA	CA	Ontario	Ontario	Toronto	Toronto	43.68	-79.44
https://www.inaturalist.org/observations/109974088	2021	NORTH_AMERICA	CA	Ontario	Ontario	Toronto	Toronto	43.66	-79.35
https://www.inaturalist.org/observations/171397833	2023	NORTH_AMERICA	CA	Ontario	Ontario	Toronto	Toronto	43.77	-79.42
https://www.inaturalist.org/observations/172133717	2023	NORTH_AMERICA	CA	Ontario	Ontario	Waterloo	Kitchener	43.44	-80.54
https://www.inaturalist.org/observations/178937568	2023	NORTH_AMERICA	CA	Ontario	Ontario	Niagara	St. Catharines	43.17	-79.24
https://www.inaturalist.org/observations/58173557	2020	NORTH_AMERICA	CA	Ontario	Ontario	Toronto	Toronto	43.7	-79.43
https://www.inaturalist.org/observations/173036866	2023	NORTH_AMERICA	CA	Ontario	Ontario	Halton	Burlington	43.34	-79.77
https://www.inaturalist.org/observations/175303964	2023	NORTH_AMERICA	CA	Ontario	Ontario	Halton	Burlington	43.35	-79.76
https://www.inaturalist.org/observations/183826502	2023	NORTH_AMERICA	CA	Ontario	Ontario	Waterloo	Waterloo	43.46	-80.55
https://www.inaturalist.org/observations/179137950	2023	NORTH_AMERICA	CA	Ontario	Ontario	Hamilton	Hamilton	43.33	-79.91
https://www.inaturalist.org/observations/116332030	2022	NORTH_AMERICA	CA	Ontario	Ontario	Toronto	Toronto	43.72	-79.4
https://www.inaturalist.org/observations/179623667	2023	NORTH_AMERICA	CA	Ontario	Ontario	Niagara	St. Catharines	43.17	-79.24
https://www.inaturalist.org/observations/184208760	2023	NORTH_AMERICA	CA	Ontario	Ontario	Peel	Mississauga	43.57	-79.67
https://www.inaturalist.org/observations/56924027	2020	NORTH_AMERICA	CA	Ontario	Ontario	Toronto	Toronto	43.64	-79.57
https://www.inaturalist.org/observations/181050341	2023	NORTH_AMERICA	CA	Ontario	Ontario	Hamilton	Hamilton	43.21	-80.01
https://www.inaturalist.org/observations/109974085	2021	NORTH_AMERICA	CA	Ontario	Ontario	Toronto	Toronto	43.66	-79.35
https://www.inaturalist.org/observations/59837910	2020	NORTH_AMERICA	CA	Ontario	Ontario	Toronto	Toronto	43.67	-79.39
https://www.inaturalist.org/observations/58109192	2020	NORTH_AMERICA	CA	Ontario	Ontario	Toronto	Toronto	43.72	-79.4
https://www.inaturalist.org/observations/172250653	2023	NORTH_AMERICA	CA	Ontario	Ontario	Peel	Mississauga	43.64	-79.73
https://www.inaturalist.org/observations/91641496	2021	NORTH_AMERICA	CA	Ontario	Ontario	Toronto	Toronto	43.64	-79.57
https://www.inaturalist.org/observations/58173558	2020	NORTH_AMERICA	CA	Ontario	Ontario	Toronto	Toronto	43.7	-79.43
https://www.inaturalist.org/observations/53519839	2020	NORTH_AMERICA	CA	Ontario	Ontario	Toronto	Toronto	43.68	-79.38
https://www.inaturalist.org/observations/109974083	2021	NORTH_AMERICA	CA	Ontario	Ontario	Toronto	Toronto	43.66	-79.35
https://www.inaturalist.org/observations/33130588	2019	NORTH_AMERICA	CA	Ontario	Ontario	Toronto	Toronto	43.69	-79.42
https://www.inaturalist.org/observations/134251361	2022	NORTH_AMERICA	CA	Ontario	Ontario	York	Newmarket	44.04	-79.45
https://www.inaturalist.org/observations/90959970	2021	NORTH_AMERICA	CA	Ontario	Ontario	Toronto	Toronto	43.69	-79.32
https://www.inaturalist.org/observations/180790199	2023	NORTH_AMERICA	CA	Ontario	Ontario	Halton	Burlington	43.29	-79.87
https://www.inaturalist.org/observations/84667178	2021	NORTH_AMERICA	CA	Ontario	Ontario	Toronto	Toronto	43.7	-79.32
https://www.inaturalist.org/observations/186699247	2023	NORTH_AMERICA	CA	Ontario	Ontario	Waterloo	Waterloo	43.49	-80.56
https://www.inaturalist.org/observations/33140228	2019	NORTH_AMERICA	CA	Ontario	Ontario	Toronto	Toronto	43.65	-79.46
https://www.inaturalist.org/observations/184294901	2023	NORTH_AMERICA	CA	Ontario	Ontario	Simcoe	Barrie	44.4	-79.67
https://www.inaturalist.org/observations/108114538	2021	NORTH_AMERICA	CA	Ontario	Ontario	Toronto	Toronto	43.67	-79.35
https://www.inaturalist.org/observations/133558200	2022	NORTH_AMERICA	CA	Ontario	Ontario	Hamilton	Hamilton	43.24	-79.92
https://www.inaturalist.org/observations/180642456	2023	NORTH_AMERICA	CA	Ontario	Ontario	Hamilton	Hamilton	43.29	-79.89		ok
https://www.inaturalist.org/observations/109974092	2021	NORTH_AMERICA	CA	Ontario	Ontario	Toronto	Toronto	43.66	-79.35
https://www.inaturalist.org/observations/116332340	2022	NORTH_AMERICA	CA	Ontario	Ontario	Toronto	Toronto	43.72	-79.4
https://www.inaturalist.org/observations/165822557	2023	NORTH_AMERICA	CA	Ontario	Ontario	Hamilton	Hamilton	43.27	-79.96
https://www.inaturalist.org/observations/185043149	2023	NORTH_AMERICA	CA	Ontario	Ontario	Toronto	Toronto	43.73	-79.36
https://www.inaturalist.org/observations/181481806	2023	NORTH_AMERICA	CA	Ontario	Ontario	Hamilton	Hamilton	43.24	-79.9
https://www.inaturalist.org/observations/131148223	2022	NORTH_AMERICA	CA	Ontario	Ontario	Hamilton	Hamilton	43.22	-79.75
https://www.inaturalist.org/observations/182124318	2023	NORTH_AMERICA	CA	Québec	Québec	La Vallée-du-Richelieu	Mont-Saint-Hilaire	45.56	-73.18	3581	ok
https://www.inaturalist.org/observations/183922501	2023	NORTH_AMERICA	CA	Québec	Québec	La Vallée-du-Richelieu	Saint-Marc-sur-Richelieu	45.64	-73.23		ok
https://www.inaturalist.org/observations/186236776	2023	NORTH_AMERICA	CA	Québec	Québec	La Vallée-du-Richelieu	Saint-Marc-sur-Richelieu	45.64	-73.23

## Sheet: OriginalDistribution_Asia
Country	Specific Location	Latitude	Longitude	Origin of coordinates	Year Observed	Source
China	Guilin	25.23	110.18	Publication	Native	Niu et al. 2008 (from Wan et al. 2014)
China	Ji'an	43.84	126.55	Publication	Native	Tang 1993 (from Wan et al. 2014)
China	Langfang	39.54	116.68	Publication	Native	Huang and Li 2001 (from Wan et al. 2014)
China	Lishui	28.47	119.92	Publication	Native	Hu et al. 1993 (from Wan et al. 2014)
China	Sanming	26.26	117.64	Publication	Native	Shi and Hu 2007 (from Wan et al. 2014)
China	Shanghai	31.23	121.47	Publication	Native	Fang and Hui 1998 (from Wan et al. 2014)
China	Tai'an	36.2	117.09	Publication	Native	Wang 2008 (from Wan et al. 2014)
China	Tengzhou	35.08	117.16	Publication	Native	Xu and Liang 2001 (from Wan et al. 2014)
China	Xian	34.34	108.94	Publication	Native	Chen et al. 2005 (from Wan et al. 2014)
China	Xinyang	32.15	114.09	Publication	Native	Zhu 1990 (from Wan et al. 2014)
China	Zigong	29.34	104.78	Publication	Native	Sun et al. 2009 (from Wan et al. 2014)
China	Gansu	36.06	103.83	Publication and personal communication	Native	Nacambo et al. 2014
China	Xining, Qinghai	36.62	101.78	Publication and personal communication	Native	Nacambo et al. 2014
China	Xizang	29.65	91.12	Publication and personal communication	Native	Nacambo et al. 2014
China	Shahekou, Dalian, Liaoning	38.91	121.58	Publication and personal communication	Native	Nacambo et al. 2014
China	Beijing	39.9	116.41	Publication and personal communication	Native	Nacambo et al. 2014
China	Shijiazhuang, Hebei	38.04	114.51	Publication and personal communication	Native	Nacambo et al. 2014
China	Baoding, Hebei	38.87	115.46	Publication and personal communication	Native	Nacambo et al. 2014
China	Langfang, Hebei	39.52	116.71	Publication and personal communication	Native	Nacambo et al. 2014
China	Qinhuangdao, Hebei	39.94	119.6	Publication and personal communication	Native	Nacambo et al. 2014
China	Xinyang, Henan	32.12	114.07	Publication and personal communication	Native	Nacambo et al. 2014
China	Hubei	30.55	114.34	Publication and personal communication	Native	Nacambo et al. 2014
China	Hunan	28.11	112.98	Publication and personal communication	Native	Nacambo et al. 2014
China	Guangdong	23.13	113.27	Publication and personal communication	Native	Nacambo et al. 2014
China	Changxing, Huzhou, Zhejiang	30.91	120.05	Publication and personal communication	Native	Nacambo et al. 2014
China	Deqing, Huzhou, Zhejiang	30.53	119.98	Publication and personal communication	Native	Nacambo et al. 2014
China	Linan, Hangzhou, Zhejiang	30.21	119.74	Publication and personal communication	Native	Nacambo et al. 2014
China	Xiaoshan, Hangzhou, Zhejiang	30.18	120.26	Publication and personal communication	Native	Nacambo et al. 2014
China	Fenghua, Ningbo, Zhejiang	29.66	121.41	Publication and personal communication	Native	Nacambo et al. 2014
China	Yinzhou, Ningbo, Zhejiang	29.82	121.55	Publication and personal communication	Native	Nacambo et al. 2014
China	Liandu, Lishui, Zhejiang	28.45	119.91	Publication and personal communication	Native	Nacambo et al. 2014
China	Jingning, Lishui, Zhejiang	27.97	119.64	Publication and personal communication	Native	Nacambo et al. 2014
China	Yunhe, Lishui, Zhejiang	28.12	119.57	Publication and personal communication	Native	Nacambo et al. 2014
China	Suichang, Lishui, Zhejiang	28.59	119.28	Publication and personal communication	Native	Nacambo et al. 2014
China	Songyang, Lishui, Zhejiang	28.45	119.48	Publication and personal communication	Native	Nacambo et al. 2014
China	Huangyan, Taizhou, Zhejiang	28.65	121.26	Publication and personal communication	Native	Nacambo et al. 2014
China	Wenzhou, Zhejiang	27.99	120.7	Publication and personal communication	Native	Nacambo et al. 2014
China	Yushan, Changshu, Jiangsu	31.65	120.76	Publication and personal communication	Native	Nacambo et al. 2014
China	Sanyu, Tongzhou, Jiangsu	32.09	121.22	Publication and personal communication	Native	Nacambo et al. 2014
China	Taicang, Jiangsu	31.45	121.11	Publication and personal communication	Native	Nacambo et al. 2014
China	Shanghai	31.23	121.47	Publication and personal communication	Native	Nacambo et al. 2014
China	Youxi, Sanming, Fujian	26.17	118.19	Publication and personal communication	Native	Nacambo et al. 2014
China	Hainan	20.02	110.35	Publication and personal communication	Native	Nacambo et al. 2014
China	Xian, Shannxi	34.27	108.94	Publication and personal communication	Native	Nacambo et al. 2014
China	Zhenba, Hanzhong, Shannxi	32.54	107.9	Publication and personal communication	Native	Nacambo et al. 2014
China	Pingyi, Linyi, Shandong	35.51	117.64	Publication and personal communication	Native	Nacambo et al. 2014
China	Taian, Shandong	36.2	117.09	Publication and personal communication	Native	Nacambo et al. 2014
China	Dongying, Shandong	37.43	118.67	Publication and personal communication	Native	Nacambo et al. 2014
China	Qingdao, Shandong	36.07	120.38	Publication and personal communication	Native	Nacambo et al. 2014
China	Liaocheng, Shandong	36.46	115.99	Publication and personal communication	Native	Nacambo et al. 2014
China	Weifang, Shandong	36.71	119.16	Publication and personal communication	Native	Nacambo et al. 2014
China	Tengzhou, Shandong	35.08	117.16	Publication and personal communication	Native	Nacambo et al. 2014
China	Nanchang, Jiangxi	28.68	115.86	Publication and personal communication	Native	Nacambo et al. 2014
China	Yichun, Jiangxi	27.8	114.4	Publication and personal communication	Native	Nacambo et al. 2014
China	Jinggangshan, Jiangxi	26.75	114.29	Publication and personal communication	Native	Nacambo et al. 2014
China	Jian, Jiangxi	27.11	114.99	Publication and personal communication	Native	Nacambo et al. 2014
China	Sichuan	30.65	104.08	Publication and personal communication	Native	Nacambo et al. 2014
China	Zunyi, Guizhou	27.73	106.93	Publication and personal communication	Native	Nacambo et al. 2014
China	Guiyang, Guizhou	26.65	106.63	Publication and personal communication	Native	Nacambo et al. 2014
China	Lijiang, Yunnan	26.88	100.23	Publication and personal communication	Native	Nacambo et al. 2014
China	Guilin, Guangxi	25.27	110.29	Publication and personal communication	Native	Nacambo et al. 2014
China	Si, Suzhou, Anhui	33.48	117.91	Publication and personal communication	Native	Nacambo et al. 2014
China	Qingyang, Chizhou, Anhui	30.64	117.85	Publication and personal communication	Native	Nacambo et al. 2014
China	Liuan, Anhui	31.75	116.51	Publication and personal communication	Native	Nacambo et al. 2014
China	Hefei, Anhui	31.82	117.23	Publication and personal communication	Native	Nacambo et al. 2014
China	Maanshan, Anhui	31.7	118.5	Publication and personal communication	Native	Nacambo et al. 2014
India	Dharmsála	32.22	76.32	Google Maps	Native	Hampson 1896
Japan	Nagawa, Nagano	36.2	138.25	Google Maps	Native	Inoue 1982
Japan	Chiba-Matsudo	35.79	139.9	Publication and personal communication	Native	Nacambo et al. 2014
Japan	Chiba-Ichikawa	35.72	139.93	Publication and personal communication	Native	Nacambo et al. 2014
Japan	Saitama-Misato	35.83	139.87	Publication and personal communication	Native	Nacambo et al. 2014
Japan	Tokyo-Bunkyo	35.71	139.75	Publication and personal communication	Native	Nacambo et al. 2014
Japan	Saitama-Riken	35.78	139.61	Publication and personal communication	Native	Nacambo et al. 2014
Japan	Hokkaido	43.07	141.35	Publication and personal communication	Native	Nacambo et al. 2014
Japan	Honshu	36	138	Publication and personal communication	Native	Nacambo et al. 2014
Japan	Shikoku	33.75	133.5	Publication and personal communication	Native	Nacambo et al. 2014
Japan	Kyushu	33	131	Publication and personal communication	Native	Nacambo et al. 2014
Japan	Tsushima Island	34.42	129.33	Publication and personal communication	Native	Nacambo et al. 2014
Japan	Tanegashima Island	30.59	130.99	Publication and personal communication	Native	Nacambo et al. 2014
Japan	Yakushima Island	30.37	130.67	Publication and personal communication	Native	Nacambo et al. 2014
Japan	Okinawa Island	26.21	127.68	Publication and personal communication	Native	Nacambo et al. 2014
Russia	Zanadvorovka, Primorskij Kraj	43.31	131.6	Publication and personal communication	Native	Nacambo et al. 2014
South Korea	Seoul	37.57	126.98	Publication and personal communication	Native	Nacambo et al. 2014
South Korea	Daegu	35.86	128.58	Publication and personal communication	Native	Nacambo et al. 2014
South Korea	Gyeongju	35.85	129.22	Publication and personal communication	Native	Nacambo et al. 2014
South Korea	Muju	35.91	127.77	Google Maps	Native	Park 2008

## Sheet: GBIF_OriginalDist_Asia
occurrenceID	year	continent	countryCode	stateProvince	level1Name	level2Name	level3Name	Latitude	Longitude	coordinateUncertaintyInMeters	Validation
https://www.inaturalist.org/observations/174226636	2023	ASIA	CN	Jiangsu	Jiangsu	Suzhou	Suzhou	31.3	120.7	2
https://www.inaturalist.org/observations/136239663	2022	ASIA	CN	Henan	Henan	Zhengzhou	Zhengzhou	34.69	113.75	4
https://www.inaturalist.org/observations/184662096	2023	ASIA	CN	Shanghai	Shanghai	Shanghai	Shanghai	31.29	121.55	8
https://www.inaturalist.org/observations/186838581	2023	ASIA	CN	Jiangsu	Jiangsu	Suzhou	Changshu	31.57	120.77	10
https://www.inaturalist.org/observations/147769780	2022	ASIA	CN	Shandong	Shandong	Qingdao	Jimo	36.37	120.69	10
https://www.inaturalist.org/observations/51552433	2020	ASIA	CN	Shanghai	Shanghai	Shanghai	Minhang	31.14	121.44	11
https://www.inaturalist.org/observations/59878473	2020	ASIA	CN	Shanghai	Shanghai	Shanghai	Minhang	31.14	121.44	13
https://www.inaturalist.org/observations/51552413	2020	ASIA	CN	Shanghai	Shanghai	Shanghai	Minhang	31.14	121.44	14
https://www.inaturalist.org/observations/115846990	2022	ASIA	CN	Shanghai	Shanghai	Shanghai	Shanghai	31.28	121.5	14
https://www.inaturalist.org/observations/183976503	2023	ASIA	CN	Zhejiang	Zhejiang	Ningbo	Xiuzhou	29.81	121.53	15
https://www.inaturalist.org/observations/136548618	2022	ASIA	CN	Shandong	Shandong	Qingdao	Jimo	36.36	120.69	15
https://www.inaturalist.org/observations/188454003	2021	ASIA	CN	Zhejiang	Zhejiang	Ningbo	Xiuzhou	29.8	121.56	16
https://www.inaturalist.org/observations/182602762	2023	ASIA	CN	Beijing	Beijing	Beijing	Beijing	39.99	116.3	21
https://www.inaturalist.org/observations/45658105	2020	ASIA	CN	Shanghai	Shanghai	Shanghai	Minhang	31.14	121.44	22
https://www.inaturalist.org/observations/95116508	2021	ASIA	CN	Shanghai	Shanghai	Shanghai	Jiading	31.28	121.22	22
https://www.inaturalist.org/observations/95622497	2021	ASIA	CN	Shanghai	Shanghai	Shanghai	Jiading	31.29	121.22	22
	2018	ASIA	CN		Yunnan	Lijiang	Lijiang	26.99	100.2	25
https://observation.org/observation/229921029	2018	ASIA	CN		Beijing	Beijing	Changping	40.24	116.2	25
https://www.inaturalist.org/observations/148109933	2022	ASIA	CN	Shandong	Shandong	Qingdao	Jimo	36.36	120.68	28
https://www.inaturalist.org/observations/185100889	2023	ASIA	CN	Shanghai	Shanghai	Shanghai	Fengxian	30.84	121.5	30
https://www.inaturalist.org/observations/151613024	2022	ASIA	CN	Beijing	Beijing	Beijing	Beijing	39.99	116.36	31
https://www.inaturalist.org/observations/103101248	2021	ASIA	CN	Zhejiang	Zhejiang	Hangzhou	Xiaoshan	30.18	120.13	37
https://www.inaturalist.org/observations/96565081	2021	ASIA	CN	Shanghai	Shanghai	Shanghai	Pudong	31.23	121.57	41
https://www.inaturalist.org/observations/70575282	2007	ASIA	CN	Beijing	Beijing	Beijing	Beijing	40.02	116.27	60
https://www.inaturalist.org/observations/95928892	2021	ASIA	CN	Shanghai	Shanghai	Shanghai	Pudong	31.21	121.55	65
https://www.inaturalist.org/observations/95928536	2021	ASIA	CN	Shanghai	Shanghai	Shanghai	Pudong	31.22	121.55	65
https://www.inaturalist.org/observations/30988647	2019	ASIA	CN	Shanghai	Shanghai	Shanghai	Pudong	31.23	121.56	65
https://www.inaturalist.org/observations/105359242	2021	ASIA	CN	Shanghai	Shanghai	Shanghai	Baoshan	31.32	121.39	65
https://www.inaturalist.org/observations/92334886	2021	ASIA	CN	Jiangsu	Jiangsu	Suzhou	Kunshan	31.41	120.9	65
https://www.inaturalist.org/observations/52122360	2020	ASIA	CN	Shanghai	Shanghai	Shanghai	Minhang	31.14	121.36	68
https://www.inaturalist.org/observations/105217739	2020	ASIA	CN	Shandong	Shandong	Qingdao	Jimo	36.36	120.68	80
https://www.inaturalist.org/observations/183228483	2023	ASIA	CN	Jiangsu	Jiangsu	Nanjing	Nanjing	32.08	118.81	82
https://www.inaturalist.org/observations/16307580	2018	ASIA	CN	Beijing	Beijing	Beijing	Beijing	39.95	116.47	89
https://www.inaturalist.org/observations/178857441	2023	ASIA	CN	Zhejiang	Zhejiang	Zhoushan	Dinghai	29.97	122.17	95
https://www.inaturalist.org/observations/135930207	2022	ASIA	CN	Shandong	Shandong	Qingdao	Jimo	36.36	120.69	109
https://www.inaturalist.org/observations/176607286	2023	ASIA	CN	Shanghai	Shanghai	Shanghai	Songjiang	31.04	121.2	115
https://www.inaturalist.org/observations/191639247	2023	ASIA	CN	Jiangsu	Jiangsu	Wuxi	Xishan	31.46	120.39	134
https://www.inaturalist.org/observations/135231936	2022	ASIA	CN	Tianjin	Tianjin	Tianjin	Tianjin	39.11	117.23	148
https://www.inaturalist.org/observations/163476346	2023	ASIA	CN	Henan	Henan	Zhengzhou	Zhengzhou	34.82	113.56	175
https://www.inaturalist.org/observations/51341402	2020	ASIA	CN	Shanghai	Shanghai	Shanghai	Shanghai	31.3	121.52	186
https://www.inaturalist.org/observations/150486492	2022	ASIA	CN	Jiangsu	Jiangsu	Nanjing	Nanjing	32.06	118.73	195
https://www.inaturalist.org/observations/17436955	2016	ASIA	CN	Shanghai	Shanghai	Shanghai	Minhang	31.03	121.45	197
https://www.inaturalist.org/observations/178715698	2023	ASIA	CN	Zhejiang	Zhejiang	Zhoushan	Putuo	30.05	122.3	198
https://www.inaturalist.org/observations/185366736	2023	ASIA	CN	Shanghai	Shanghai	Shanghai	Shanghai	31.28	121.5	218
https://www.inaturalist.org/observations/92446429	2021	ASIA	CN	Shanghai	Shanghai	Shanghai	Pudong	31.38	121.53	227
https://www.inaturalist.org/observations/98849913	2021	ASIA	CN	Zhejiang	Zhejiang	Huzhou	Deqing	30.6	119.83	800
https://www.inaturalist.org/observations/78815187	2021	ASIA	CN	Shanghai	Shanghai	Shanghai	Minhang	31.15	121.44	852
https://www.inaturalist.org/observations/161376579	2023	ASIA	CN	Jilin	Jilin	Yanbian Korean	Tumen	42.93	129.84	1023
https://www.inaturalist.org/observations/64791701	2020	ASIA	CN	Hebei	Hebei	Chengde	Xinglong	40.65	117.44	1800
https://www.inaturalist.org/observations/170405675	2023	ASIA	CN	Zhejiang	Zhejiang	Hangzhou	Yuhang	30.43	120.22	1870
https://www.inaturalist.org/observations/181727262	2023	ASIA	CN	Liaoning	Liaoning	Dalian	Dalian	38.92	121.51	8864
https://www.inaturalist.org/observations/150806387	2022	ASIA	CN	Shandong	Shandong	Qingdao	Laoshan	36.1	120.37	19714
https://www.inaturalist.org/observations/183675232	2023	ASIA	CN	Liaoning	Liaoning	Dalian	Dalian	38.91	121.61	20129
https://www.inaturalist.org/observations/66036132	2017	ASIA	CN	Shandong	Shandong	Yantai	Longkou	37.7	120.56	28359
https://www.inaturalist.org/observations/191113932	2022	ASIA	CN	Shandong	Shandong	Jinan	Jinan	36.74	117.04	28505
https://www.inaturalist.org/observations/187086930	2023	ASIA	CN	Shandong				36.32	120.72	28563
https://www.inaturalist.org/observations/123966084	2022	ASIA	CN	Shanghai	Shanghai	Shanghai	Chongming	31.71	121.5	29199
https://www.inaturalist.org/observations/53748607	2020	ASIA	CN	Shanghai	Shanghai	Shanghai	Shanghai	31.21	121.43	29252
https://www.inaturalist.org/observations/130113230	2021	ASIA	CN	Shanghai	Shanghai	Shanghai	Shanghai	31.23	121.46	29252
https://www.inaturalist.org/observations/117289021	2022	ASIA	CN	Shanghai	Shanghai	Shanghai	Shanghai	31.27	121.48	29252
https://www.inaturalist.org/observations/115893423	2022	ASIA	CN	Shanghai	Shanghai	Shanghai	Pudong	31.28	121.58	29252
https://www.inaturalist.org/observations/125786994	2022	ASIA	CN	Shanghai	Shanghai	Shanghai	Baoshan	31.33	121.48	29252
https://www.inaturalist.org/observations/121751229	2022	ASIA	CN	Shanghai	Shanghai	Shanghai	Baoshan	31.37	121.47	29252
https://www.inaturalist.org/observations/80845011	2021	ASIA	CN	Shanghai	Shanghai	Shanghai	Nanhui	31.05	121.58	29278
https://www.inaturalist.org/observations/179837671	2023	ASIA	CN	Zhejiang	Zhejiang	Huzhou	Changxing	31.07	119.92	29278
https://www.inaturalist.org/observations/51319047	2020	ASIA	CN	Shanghai	Shanghai	Shanghai	Nanhui	31.11	121.56	29278
https://www.inaturalist.org/observations/45161244	2020	ASIA	CN	Shanghai	Shanghai	Shanghai	Minhang	31.12	121.48	29278
https://www.inaturalist.org/observations/177202650	2023	ASIA	CN	Hubei	Hubei	Wuhan	Wuhan	30.72	114.14	29330
https://www.inaturalist.org/observations/179939742	2023	ASIA	CN	Guangdong	Guangdong	Heyuan	Lungchuan	24.61	115.49	30047
https://www.inaturalist.org/observations/184990168	2023	ASIA	CN	Zhejiang	Zhejiang	Ningbo	Longwan	29.87	121.54	32591
https://www.inaturalist.org/observations/175341435	2023	ASIA	CN	Jiangxi	Jiangxi	Yichun	Jing'an	28.89	115.08
https://www.inaturalist.org/observations/171653262	2023	ASIA	CN	Zhejiang	Zhejiang	Hangzhou	Xiaoshan	30.19	120.13
https://www.inaturalist.org/observations/185237768	2023	ASIA	CN	Zhejiang	Zhejiang	Hangzhou	Xiaoshan	30.19	120.13
https://www.inaturalist.org/observations/186993858	2023	ASIA	CN	Zhejiang	Zhejiang	Hangzhou	Lin'an	30.28	119.72
https://www.inaturalist.org/observations/121965204	2022	ASIA	CN	Hubei	Hubei	Wuhan	Wuhan	30.51	114.33
https://www.inaturalist.org/observations/111628484	2020	ASIA	CN	Shanghai	Shanghai	Shanghai	Minhang	31.01	121.43
urn:uuid:2fe671fd-1b45-47f2-817b-4c0a935973e0	2008	ASIA	CN	Jiangsu Province	Jiangsu	Nantong	Nantong	31.97	120.89
https://www.inaturalist.org/observations/183174185	2023	ASIA	CN	Jiangsu	Jiangsu	Nanjing	Nanjing	32.04	118.84
https://www.inaturalist.org/observations/141778636	2021	ASIA	CN	Jiangsu	Jiangsu	Nanjing	Nanjing	32.06	118.78
https://www.inaturalist.org/observations/131750562	2022	ASIA	CN	Jiangsu	Jiangsu	Nanjing	Nanjing	32.08	118.81
https://www.inaturalist.org/observations/131750565	2022	ASIA	CN	Jiangsu	Jiangsu	Nanjing	Nanjing	32.08	118.82
https://www.inaturalist.org/observations/175160878	2023	ASIA	CN	Jiangsu	Jiangsu	Nanjing	Nanjing	32.08	118.81
https://www.inaturalist.org/observations/142276411	2021	ASIA	CN	Jiangsu	Jiangsu	Yangzhou	Jiangdu	32.43	119.58
https://www.inaturalist.org/observations/144957696	2020	ASIA	CN	Jiangsu	Jiangsu	Huai'an	Qingjiang	33.61	118.99
https://www.inaturalist.org/observations/123660874	2022	ASIA	CN	Shandong	Shandong	Qingdao	Laoshan	36.25	120.32
https://www.inaturalist.org/observations/141429432	2022	ASIA	CN	Shandong	Shandong	Qingdao	Jimo	36.36	120.69
https://www.inaturalist.org/observations/184988463	2023	ASIA	CN	Shandong	Shandong	Qingdao	Jimo	36.36	120.68
https://www.inaturalist.org/observations/181744234	2023	ASIA	CN	Shandong	Shandong	Qingdao	Jimo	36.36	120.68
https://www.inaturalist.org/observations/104643955	2019	ASIA	CN	Shandong	Shandong	Qingdao	Jimo	36.36	120.68
https://www.inaturalist.org/observations/184116615	2023	ASIA	CN	Shandong	Shandong	Qingdao	Jimo	36.37	120.69
https://www.inaturalist.org/observations/182635258	2023	ASIA	CN	Shandong	Shandong	Qingdao	Jimo	36.37	120.68
https://www.inaturalist.org/observations/189934904	2023	ASIA	CN	Shandong	Shandong	Jinan	Jinan	36.66	117.02
https://www.inaturalist.org/observations/180733238	2023	ASIA	CN	Shandong	Shandong	Weihai	Rencheng	37.34	122.39
https://www.inaturalist.org/observations/177443146	2023	ASIA	CN	Shandong	Shandong	Weihai	Rencheng	37.34	122.42
https://www.inaturalist.org/observations/178364068	2023	ASIA	CN	Shandong	Shandong	Weihai	Rencheng	37.4	122.41
https://www.inaturalist.org/observations/185269449	2023	ASIA	CN	Shandong	Shandong	Weihai	Rencheng	37.4	122.41
https://www.inaturalist.org/observations/177361652	2023	ASIA	CN	Liaoning	Liaoning	Dalian	Dalian	38.89	121.52
https://www.inaturalist.org/observations/151218340	2022	ASIA	CN	Beijing	Beijing	Beijing	Beijing	39.98	116.35
https://www.inaturalist.org/observations/106799496	2020	ASIA	CN	Beijing	Beijing	Beijing	Beijing	39.99	116.21
https://www.inaturalist.org/observations/106319463	2020	ASIA	CN	Beijing	Beijing	Beijing	Beijing	39.99	116.21
https://www.inaturalist.org/observations/36158790	2019	ASIA	CN	Beijing	Beijing	Beijing	Shunyi	40.07	116.53
https://www.inaturalist.org/observations/163293951	2023	ASIA	CN	Beijing	Beijing	Beijing	Huairou	40.4	116.68
https://www.inaturalist.org/observations/190311822	2023	ASIA	HK	Islands	Hong Kong	Islands		22.26	113.99	4
https://www.inaturalist.org/observations/13170585	2018	ASIA	HK	Islands	Hong Kong	Islands		22.27	113.95	31
https://www.inaturalist.org/observations/7010900	2017	ASIA	HK	Sai Kung	Hong Kong	Sai Kung		22.37	114.26	61
https://www.inaturalist.org/observations/13228145	2018	ASIA	HK	Islands	Hong Kong	Islands		22.27	113.95	100
http://www.inaturalist.org/observations/4499225	2016	ASIA	HK	Kwai Tsing	Hong Kong	Kwai Tsing		22.35	114.14	178
https://www.inaturalist.org/observations/8652659	2017	ASIA	HK	Kwai Tsing	Hong Kong	Kwai Tsing		22.35	114.14	204
https://www.inaturalist.org/observations/89949780	2021	ASIA	IN	Uttarakhand	Uttarakhand	Pithoragarh	Munsyari	30.08	80.23		Different wing pattern!
https://www.inaturalist.org/observations/93352032	2020	ASIA	JP	Ibaraki	Ibaraki	Inashiki		35.96	140.46	2
https://www.inaturalist.org/observations/134549433	2022	ASIA	JP	Ehime	Ehime	Matsuyama		33.84	132.78	4
https://www.inaturalist.org/observations/66003735	2019	ASIA	JP	Tokyo	Tokyo	Okutama		35.86	139.04	4
https://www.inaturalist.org/observations/142423865	2021	ASIA	JP	Ibaraki	Ibaraki	Tsukuba		36.12	140.1	4
https://www.inaturalist.org/observations/80886038	2020	ASIA	JP	Tochigi	Tochigi	Nasu		37.1	140	4
https://www.inaturalist.org/observations/125982246	2021	ASIA	JP	Ehime	Ehime	Matsuyama		33.84	132.78	5
https://www.inaturalist.org/observations/187448062	2023	ASIA	JP	Tokyo	Tokyo	Nerima		35.76	139.63	6
https://www.inaturalist.org/observations/60048021	2020	ASIA	JP	Aichi	Aichi	Okazaki		34.96	137.16	8
https://www.inaturalist.org/observations/78578297	2021	ASIA	JP	Tokyo	Tokyo	Meguro		35.62	139.72	14
https://www.inaturalist.org/observations/142265863	2021	ASIA	JP	Tokyo	Tokyo	Meguro		35.62	139.7	15
https://www.inaturalist.org/observations/188205795	2023	ASIA	JP	Tokyo	Tokyo	Shinagawa		35.59	139.72	22
https://www.inaturalist.org/observations/29620790	2019	ASIA	JP	Tokyo	Tokyo	Edogawa		35.67	139.86	24
https://www.inaturalist.org/observations/131059724	2022	ASIA	JP	Tokyo	Tokyo	K?t?		35.69	139.84	24
https://www.inaturalist.org/observations/95841986	2021	ASIA	JP	Osaka	Osaka	Sakai		34.55	135.51	29
https://www.inaturalist.org/observations/28795859	2019	ASIA	JP	Kanagawa	Kanagawa	Yokohama		35.42	139.55	31
https://www.inaturalist.org/observations/152351310	2023	ASIA	JP	Tokyo	Tokyo	K?t?		35.69	139.84	35
https://www.inaturalist.org/observations/70195715	2015	ASIA	JP	Kochi	Kochi	K?nan		33.57	133.7	50
https://www.inaturalist.org/observations/133428964	2022	ASIA	JP	Tokyo	Tokyo	Setagaya		35.67	139.63	77
https://www.inaturalist.org/observations/65309717	2020	ASIA	JP	Tokyo	Tokyo	Hachi?ji		35.62	139.39	179
https://www.inaturalist.org/observations/95198844	2021	ASIA	JP	Tokyo	Tokyo	Hachi?ji		35.62	139.39	190
https://www.inaturalist.org/observations/63547435	2020	ASIA	JP	Tokyo	Tokyo	Shinagawa		35.6	139.75	300
https://www.inaturalist.org/observations/61271811	2020	ASIA	JP	Tokyo	Tokyo	Shinagawa		35.6	139.75	300
https://www.inaturalist.org/observations/182764576	2023	ASIA	JP	Tokyo	Tokyo	Edogawa		35.63	139.88	300
https://www.inaturalist.org/observations/57605655	2020	ASIA	JP	Tokyo	Tokyo	Shinagawa		35.6	139.75	500
https://www.inaturalist.org/observations/12071275	2018	ASIA	JP	Tokyo	Tokyo	Shinjuku		35.68	139.72	2752
urn:catalog:NIAES:HIC:29-0104423	1979	ASIA	JP	Saitama	Saitama	Iruma		35.84	139.36	10000
https://www.inaturalist.org/observations/29492715	2009	ASIA	JP	Nagano	Nagano	Shimosuwa		36.04	138.11	12235
https://www.inaturalist.org/observations/97650845	2021	ASIA	JP	Niigata	Niigata	Itoigawa		36.93	137.96	28476
https://www.inaturalist.org/observations/18187141	2018	ASIA	JP	Tokyo	Tokyo	Minato		35.63	139.76	28649
https://www.inaturalist.org/observations/97225351	2021	ASIA	JP	Tokyo	Kanagawa	Ayase		35.45	139.43	28677
https://www.inaturalist.org/observations/140823541	2022	ASIA	JP	Kyoto	Kyoto	Maizuru		35.46	135.44	28677
https://www.inaturalist.org/observations/184483019	2023	ASIA	JP	Osaka	Osaka	Osaka		34.67	135.43
http://www.inaturalist.org/observations/4312017	2016	ASIA	JP	Hy?go	Hy?go	Nishinomiya		34.76	135.33
b8a5e86c-f2da-4e45-bad1-1b3288c4c751	2013	ASIA	JP	Chiba Pref.	Chiba	Kimitsu		35.2	140.14
JN284761	2004	ASIA	JP		Shizuoka	Fujinomiya		35.21	138.62
00b8fc77-af53-406b-9429-90048295bbae	2001	ASIA	JP	Kanagawa	Kanagawa	Kawasaki		35.55	139.67
e25b7625-b2b8-4c9b-a97e-86c0f433fba9	2004	ASIA	JP	Kanagawa	Kanagawa	Sagamihara		35.57	139.37
51f4c26d-f14c-41ff-98b9-635f189b5192	2006	ASIA	JP	Kanagawa	Kanagawa	Kawasaki		35.58	139.51
e9ada33c-f6cb-44b5-894a-52f890567f3a	2014	ASIA	JP	Kanagawa	Kanagawa	Kawasaki		35.59	139.55
5c8bbfb1-7786-4d8e-a857-ba1c24c4b96b	2006	ASIA	JP	Kanagawa	Kanagawa	Kawasaki		35.6	139.61
8f3be8b4-3107-44e3-8c4a-797ad42fb632	2007	ASIA	JP	Kanagawa	Kanagawa	Kawasaki		35.6	139.62
b2f359de-fd07-4b11-a5e5-d92b82ce8b71	2007	ASIA	JP	Kanagawa	Kanagawa	Kawasaki		35.6	139.62
5b6d3908-38c9-4a18-91cb-91d1f6b55011	2007	ASIA	JP	Kanagawa	Kanagawa	Kawasaki		35.6	139.62
e3aed272-aba1-4431-89d5-13319e20209a	2005	ASIA	JP	Kanagawa	Kanagawa	Kawasaki		35.61	139.56
dd67067f-2f1d-4715-99fa-db3bb651e465	1994	ASIA	JP	Kanagawa	Kanagawa	Kawasaki		35.61	139.56
31d1c9f1-32d6-4f23-8ebf-1c763889ec3f	1994	ASIA	JP	Kanagawa	Kanagawa	Kawasaki		35.61	139.56
06734cb0-9134-44d4-ad01-c5fc60b77123	1999	ASIA	JP	Kanagawa	Kanagawa	Kawasaki		35.61	139.56
https://www.inaturalist.org/observations/183809993	2023	ASIA	JP	Tokyo	Tokyo	Setagaya		35.67	139.64
bdc3206c-f1a4-11e6-a69a-70e2840fc270	1998	ASIA	JP	Chiba Pref.	Chiba	Yotsukaido		35.68	140.21
e143790d-a2eb-4b90-ae52-e501affbd90f	2011	ASIA	JP	Chiba Pref.	Chiba	Sakura		35.72	140.22
0a89faee-4794-4718-a5d5-2054e54d6848	2011	ASIA	JP	Chiba Pref.	Chiba	Sakura		35.72	140.22
14681d11-f53f-478f-96b7-852385f48423	2012	ASIA	JP	Chiba Pref.	Chiba	Sakura		35.72	140.22
42cfaa7f-f59f-4db1-88bc-ee3fbc891ad4	2012	ASIA	JP	Chiba Pref.	Chiba	Sakura		35.72	140.22
c5a8e938-f1a4-11e6-8b8a-70e2840fc270	2000	ASIA	JP	Chiba Pref.	Chiba	Funabashi		35.76	140.06
13bb88ea-f1a2-11e6-aaa1-70e2840fc270	1972	ASIA	JP	Gunma	Gunma	Fujioka		36.2	139
13beb722-f1a2-11e6-94f1-70e2840fc270	1974	ASIA	JP	Gunma	Gunma	Fujioka		36.2	139
142da68c-f1a2-11e6-9bda-70e2840fc270	1995	ASIA	JP	Gunma	Gunma	?ra		36.23	139.5
b5997fa2-f826-11e6-81a7-70e2840fc270	1957	ASIA	JP	Ishikawa	Ishikawa	Komatsu		36.25	136.49
13bf7d92-f1a2-11e6-8f0b-70e2840fc270	1974	ASIA	JP	Gunma	Gunma	Fujioka		36.26	139.07
13bfa664-f1a2-11e6-8a67-70e2840fc270	1974	ASIA	JP	Gunma	Gunma	Fujioka		36.26	139.07
b7a51374-f826-11e6-b86d-70e2840fc270	1974	ASIA	JP	Ishikawa	Ishikawa	Komatsu		36.29	136.51
b7d514de-f826-11e6-8b45-70e2840fc270	1974	ASIA	JP	Ishikawa	Ishikawa	Komatsu		36.29	136.51
b7e014d8-f826-11e6-9aad-70e2840fc270	1974	ASIA	JP	Ishikawa	Ishikawa	Komatsu		36.29	136.51
123a5140-f1a2-11e6-86c1-70e2840fc270	1961	ASIA	JP	Gunma	Gunma	Annaka		36.36	138.68
12f66bf0-f1a2-11e6-90c5-70e2840fc270	1967	ASIA	JP	Gunma	Gunma	Shibukawa		36.5	138.92
135484ec-f1a2-11e6-81c4-70e2840fc270	1974	ASIA	JP	Gunma	Gunma	Numata		36.6	139.04
5e82ffe0-ef3e-11e6-92f0-70e2840fc270	1977	ASIA	JP	Yamagata	Yamagata	Yamagata		38.31	140.44
5f6566be-ef3e-11e6-86f1-70e2840fc270	1988	ASIA	JP	Yamagata	Yamagata	Nishikawa		38.5	140
1bafb9ca-ef33-11e6-8ef8-70e2840fc270	1985	ASIA	JP	Iwate	Iwate	Rikuzentakata		38.96	141.71
1bafe3be-ef33-11e6-984a-70e2840fc270	1981	ASIA	JP	Iwate				38.97	141.71
1bb00aa6-ef33-11e6-b074-70e2840fc270	1981	ASIA	JP	Iwate				38.97	141.71
1bb0322e-ef33-11e6-a0bb-70e2840fc270	1985	ASIA	JP	Iwate	Iwate	Rikuzentakata		38.98	141.7
199a587a-ef33-11e6-8032-70e2840fc270		ASIA	JP	Iwate	Iwate	Rikuzentakata		39.01	141.64
1b5e7038-ef33-11e6-ba5d-70e2840fc270	1981	ASIA	JP	Iwate	Iwate	Rikuzentakata		39.04	141.52
1bb07efa-ef33-11e6-bcbc-70e2840fc270	1980	ASIA	JP	Iwate	Iwate	?funato		39.05	141.7
1bb057f4-ef33-11e6-ac25-70e2840fc270	1986	ASIA	JP	Iwate	Iwate	Rikuzentakata		39.06	141.51
ce308f36-ef31-11e6-9493-70e2840fc270	1977	ASIA	JP	Iwate	Iwate	Hanamaki		39.29	141.33
ce306312-ef31-11e6-b8b4-70e2840fc270	1978	ASIA	JP	Iwate				39.42	142.02
dcda173c-ef31-11e6-a9e3-70e2840fc270	1959	ASIA	JP	Iwate	Iwate	Morioka		39.7	141.17
cfff10a8-ef31-11e6-a2ff-70e2840fc270	1962	ASIA	JP	Iwate	Iwate	Morioka		39.71	141.14
d29777d8-ef31-11e6-8978-70e2840fc270	2007	ASIA	JP	Iwate	Iwate	Takizawa		39.8	141.04
d9493228-ef37-11e6-8cc4-70e2840fc270	1979	ASIA	JP	Akita	Akita	Akita		39.81	140.06
d9490654-ef37-11e6-83db-70e2840fc270	1974	ASIA	JP	Akita	Akita	Kitaakita		40.05	140.59
eb0bc768-3378-4496-a3ea-cf5db2bf58f2	1974	ASIA	JP	Hokkaido	Hokkaido	Otaru		43.21	141
dfc5b21d-bb90-4be2-b4a2-bb2947e2799f	1978	ASIA	JP	Hokkaido	Hokkaido	Otaru		43.24	140.99
4fe4b87f-5c30-4763-be55-6c31a04669b0	2010	ASIA	JP	Hokkaido	Hokkaido	Kitami		43.97	143.84
f180cda7-d894-44cc-b226-5def63a0ed30	1993	ASIA	JP	Hokkaido	Hokkaido	Kitami		44.12	144.07
70f2fcbe-7db1-4a1a-b10e-36a0224d27d8	2016	ASIA	JP	Hokkaido	Hokkaido	Kitami		44.12	144.07
https://www.inaturalist.org/observations/163464287	2023	ASIA	KR	Gyeongsangnam-do	Gyeongsangnam-do	Geochang	Geochang	35.68	127.91	2
https://www.inaturalist.org/observations/92886170	2021	ASIA	KR	Gyeonggi-do	Gyeonggi-do	Paju	Gyoha	37.71	126.69	2
https://www.inaturalist.org/observations/91248590	2021	ASIA	KR	Gyeonggi-do	Gyeonggi-do	Paju	Gyoha	37.71	126.69	2
https://www.inaturalist.org/observations/85432437	2021	ASIA	KR	Gyeonggi-do	Gyeonggi-do	Paju	Gyoha	37.71	126.69	2
https://www.inaturalist.org/observations/67620948	2020	ASIA	KR	Gyeonggi-do	Gyeonggi-do	Paju	Gyoha	37.71	126.69	2
https://www.inaturalist.org/observations/85907817	2021	ASIA	KR	Gyeonggi-do	Gyeonggi-do	Paju	Unjeong2	37.72	126.74	2
https://www.inaturalist.org/observations/185994280	2023	ASIA	KR	Ulsan	Ulsan	Nam	Sinjeong 2(i)	35.54	129.3	4
https://www.inaturalist.org/observations/41755897	2012	ASIA	KR	Gyeongsangnam-do	Gyeongsangnam-do	Geochang	Geochang	35.67	127.91	4
https://www.inaturalist.org/observations/47963856	2020	ASIA	KR	Gyeongsangnam-do	Gyeongsangnam-do	Geochang	Geochang	35.68	127.91	4
https://www.inaturalist.org/observations/182930940	2023	ASIA	KR	Gyeongsangnam-do	Gyeongsangnam-do	Geochang	Geochang	35.68	127.91	4
https://www.inaturalist.org/observations/146811001	2022	ASIA	KR	Chungcheongbuk-do	Chungcheongbuk-do	Cheongju	Seonghwa·Gaesin·Jungnim	36.63	127.45	4
https://www.inaturalist.org/observations/66963151	2020	ASIA	KR	Gyeonggi-do	Gyeonggi-do	Gwacheon	Galhyeon	37.42	126.99	4
https://www.inaturalist.org/observations/52655087	2020	ASIA	KR	Gangwon-do	Gangwon-do	Hoengseong	Anheung	37.46	128.14	4
https://www.inaturalist.org/observations/67138746	2020	ASIA	KR	Gangwon-do	Gangwon-do	Hoengseong	Anheung	37.46	128.15	4
https://www.inaturalist.org/observations/29328375	2019	ASIA	KR	Gyeonggi-do	Gyeonggi-do	Uijeongbu	Songsan2	37.76	127.12	4
https://www.inaturalist.org/observations/12470664	2018	ASIA	KR	Gyeonggi-do	Gyeonggi-do	Uijeongbu	Songsan2	37.76	127.12	4
https://www.inaturalist.org/observations/13770255	2017	ASIA	KR	Chungcheongnam-do	Chungcheongnam-do	Seosan	Seongnam	36.75	126.45	5
https://www.inaturalist.org/observations/113684128	2022	ASIA	KR	Gyeongsangnam-do	Gyeongsangnam-do	Geochang	Geochang	35.68	127.91	6
https://www.inaturalist.org/observations/136355726	2022	ASIA	KR	Chungcheongnam-do	Chungcheongnam-do	Asan	Baebang	36.79	127.1	7
https://www.inaturalist.org/observations/18529949	2018	ASIA	KR	Gyeonggi-do	Gyeonggi-do	Uijeongbu	Singok 2(i)	37.74	127.06	7
https://www.inaturalist.org/observations/183046813	2023	ASIA	KR	Daegu	Daegu	Dalseong	Hwawon	35.79	128.49	8
https://www.inaturalist.org/observations/180269309	2023	ASIA	KR	Jeollabuk-do	Jeollabuk-do	Iksan	Samgi	36.03	126.99	8
https://www.inaturalist.org/observations/28293379	2019	ASIA	KR	Gangwon-do	Gangwon-do	Hoengseong	Anheung	37.46	128.14	8
https://www.inaturalist.org/observations/49958930	2020	ASIA	KR	Gyeonggi-do	Gyeonggi-do	Uijeongbu	Songsan2	37.75	127.12	8
https://www.inaturalist.org/observations/17698425	2018	ASIA	KR	Seoul	Seoul	Seocho	Seocho 4(sa)	37.5	127.02	10
https://www.inaturalist.org/observations/180860595	2023	ASIA	KR	Gyeonggi-do	Gyeonggi-do	Uijeongbu	Songsan1	37.73	127.11	10
https://www.inaturalist.org/observations/18669816	2018	ASIA	KR	Gyeonggi-do	Gyeonggi-do	Uijeongbu	Songsan2	37.76	127.12	10
https://www.inaturalist.org/observations/118780546	2022	ASIA	KR	Gyeonggi-do	Gyeonggi-do	Dongducheon	Soyo	37.95	127.08	10
https://www.inaturalist.org/observations/8263609	2017	ASIA	KR	Gyeonggi-do	Gyeonggi-do	Yangju	Yangju2	37.79	127.08	12
https://www.inaturalist.org/observations/15900361	2018	ASIA	KR	Gyeonggi-do	Gyeonggi-do	Uijeongbu	Songsan2	37.76	127.12	13
https://www.inaturalist.org/observations/178851808	2023	ASIA	KR	Chungcheongnam-do	Chungcheongnam-do	Gongju	Banpo	36.36	127.23	15
https://www.inaturalist.org/observations/84694054	2021	ASIA	KR	Gangwon-do	Gangwon-do	Hoengseong	Anheung	37.46	128.14	15
https://www.inaturalist.org/observations/52410711	2020	ASIA	KR	Gangwon-do	Gangwon-do	Hoengseong	Anheung	37.46	128.14	15
https://www.inaturalist.org/observations/84560327	2021	ASIA	KR	Gangwon-do	Gangwon-do	Hoengseong	Anheung	37.46	128.14	15
https://www.inaturalist.org/observations/28265856	2019	ASIA	KR	Gangwon-do	Gangwon-do	Hoengseong	Anheung	37.46	128.14	15
https://www.inaturalist.org/observations/124535112	2022	ASIA	KR	Gangwon-do	Gangwon-do	Hoengseong	Anheung	37.46	128.14	15
https://www.inaturalist.org/observations/28941541	2019	ASIA	KR	Gangwon-do	Gangwon-do	Hoengseong	Anheung	37.46	128.13	15
https://www.inaturalist.org/observations/183172656	2023	ASIA	KR	Gyeonggi-do	Gyeonggi-do	Uijeongbu	Songsan1	37.73	127.12	15
https://www.inaturalist.org/observations/183928550	2023	ASIA	KR	Gyeonggi-do	Gyeonggi-do	Uijeongbu	Songsan1	37.73	127.12	15
https://www.inaturalist.org/observations/94424627	2021	ASIA	KR	Daegu	Daegu	Dalseo	Seongdang	35.84	128.55	19
https://www.inaturalist.org/observations/81839861	2021	ASIA	KR	Chungcheongnam-do	Chungcheongnam-do	Asan	Baebang	36.8	127.09	20
https://www.inaturalist.org/observations/12788791	2018	ASIA	KR	Gyeonggi-do	Gyeonggi-do	Uijeongbu	Songsan2	37.76	127.12	20
https://www.inaturalist.org/observations/37153044	2020	ASIA	KR	Gangwon-do	Gangwon-do	Pyeongchang	Yongpyeong	37.59	128.41	22
https://www.inaturalist.org/observations/119780512	2022	ASIA	KR	Chungcheongbuk-do	Chungcheongbuk-do	Cheongju	Ogeunjang	36.67	127.5	23
https://www.inaturalist.org/observations/66246737	2020	ASIA	KR	Chungcheongnam-do	Chungcheongnam-do	Asan	Baebang	36.8	127.1	23
https://www.inaturalist.org/observations/163483867	2023	ASIA	KR	Seoul	Seoul	Gangseo	Gayang 1(il)	37.57	126.85	24
https://www.inaturalist.org/observations/55357610	2020	ASIA	KR	Gyeonggi-do	Gyeonggi-do	Uijeongbu	Songsan2	37.75	127.12	25
https://www.inaturalist.org/observations/15934409	2018	ASIA	KR	Gyeonggi-do	Gyeonggi-do	Uijeongbu	Songsan2	37.76	127.12	25
https://www.inaturalist.org/observations/84798169	2021	ASIA	KR	Gangwon-do	Gangwon-do	Hoengseong	Anheung	37.46	128.14	28
https://www.inaturalist.org/observations/174594054	2023	ASIA	KR	Gyeonggi-do	Gyeonggi-do	Suwon	Seodun	37.28	126.98	29
https://www.inaturalist.org/observations/7759697	2017	ASIA	KR	Gyeonggi-do	Gyeonggi-do	Uijeongbu	Songsan2	37.76	127.12	30
https://www.inaturalist.org/observations/122177162	2022	ASIA	KR	Jeollabuk-do	Jeollabuk-do	Iksan	Samgi	36.03	126.99	31
https://www.inaturalist.org/observations/183086041	2023	ASIA	KR	Jeollabuk-do	Jeollabuk-do	Iksan	Samgi	36.03	126.99	31
https://www.inaturalist.org/observations/132654725	2022	ASIA	KR	Gyeonggi-do	Gyeonggi-do	Siheung	Jeongwang4	37.36	126.73	31
https://www.inaturalist.org/observations/57309457	2020	ASIA	KR	Seoul	Seoul	Yongsan	Hangangno	37.53	126.97	34
https://www.inaturalist.org/observations/179452060	2023	ASIA	KR	Gyeonggi-do	Gyeonggi-do	Uijeongbu	Jangam	37.72	127.06	50
https://www.inaturalist.org/observations/94110145	2021	ASIA	KR	Jeollabuk-do	Jeollabuk-do	Iksan	Samgi	36.03	126.99	61
https://www.inaturalist.org/observations/88079021	2021	ASIA	KR	Jeollabuk-do	Jeollabuk-do	Iksan	Samgi	36.03	126.99	61
https://www.inaturalist.org/observations/186485597	2023	ASIA	KR	Jeollabuk-do	Jeollabuk-do	Iksan	Samgi	36.03	126.99	61
https://www.inaturalist.org/observations/91733174	2021	ASIA	KR	Jeollabuk-do	Jeollabuk-do	Iksan	Samgi	36.03	126.99	61
https://www.inaturalist.org/observations/180429205	2023	ASIA	KR	Jeollabuk-do	Jeollabuk-do	Iksan	Samgi	36.03	126.99	61
https://www.inaturalist.org/observations/57980933	2014	ASIA	KR	Chungcheongnam-do	Chungcheongnam-do	Cheonan	Ssangyong 2(i)	36.8	127.12	61
https://www.inaturalist.org/observations/186983360	2023	ASIA	KR	Gyeonggi-do	Gyeonggi-do	Siheung	Jeongwang4	37.36	126.73	61
https://www.inaturalist.org/observations/178548246	2023	ASIA	KR	Gyeonggi-do	Gyeonggi-do	Siheung	Jeongwang4	37.36	126.73	61
https://www.inaturalist.org/observations/184724935	2023	ASIA	KR	Gyeonggi-do	Gyeonggi-do	Siheung	Jeongwang4	37.37	126.73	61
https://www.inaturalist.org/observations/185753475	2023	ASIA	KR	Gyeonggi-do	Gyeonggi-do	Siheung	Jeongwang4	37.37	126.73	61
https://www.inaturalist.org/observations/13542154	2018	ASIA	KR	Gangwon-do	Gangwon-do	Hoengseong	Anheung	37.46	128.14	61
https://www.inaturalist.org/observations/94205935	2021	ASIA	KR	Gyeonggi-do	Gyeonggi-do	Suwon	Haenggung	37.29	127.01	64
https://www.inaturalist.org/observations/66244756	2020	ASIA	KR	Chungcheongnam-do	Chungcheongnam-do	Asan	Baebang	36.79	127.09	65
https://www.inaturalist.org/observations/18669817	2018	ASIA	KR	Gyeonggi-do	Gyeonggi-do	Uijeongbu	Songsan2	37.76	127.12	65
https://www.inaturalist.org/observations/82126354	2021	ASIA	KR	Chungcheongnam-do	Chungcheongnam-do	Cheonan	Buldang	36.8	127.1	69
https://www.inaturalist.org/observations/48628202	2020	ASIA	KR	Chungcheongnam-do	Chungcheongnam-do	Cheonan	Buldang	36.8	127.1	69
https://www.inaturalist.org/observations/91043846	2021	ASIA	KR	Chungcheongnam-do	Chungcheongnam-do	Cheonan	Buldang	36.79	127.1	71
https://www.inaturalist.org/observations/75861411	2019	ASIA	KR	Seoul	Seoul	Gangnam	Yeoksam 1(il)	37.49	127.03	90
https://www.inaturalist.org/observations/93027787	2021	ASIA	KR	Chungcheongbuk-do	Chungcheongbuk-do	Cheongju	Ogeunjang	36.67	127.5	98
https://www.inaturalist.org/observations/62464299	2020	ASIA	KR	Chungcheongnam-do	Chungcheongnam-do	Cheonan	Buldang	36.8	127.12	98
https://www.inaturalist.org/observations/96840093	2021	ASIA	KR	Jeollabuk-do	Jeollabuk-do	Iksan	Samgi	36.03	126.99	122
https://www.inaturalist.org/observations/183549640	2023	ASIA	KR	Gyeonggi-do	Gyeonggi-do	Siheung	Jeongwang4	37.36	126.73	122
https://www.inaturalist.org/observations/181600336	2023	ASIA	KR	Gyeonggi-do	Gyeonggi-do	Siheung	Jeongwang4	37.36	126.73	122
https://www.inaturalist.org/observations/185314009	2023	ASIA	KR	Gyeonggi-do	Gyeonggi-do	Siheung	Jeongwang4	37.37	126.73	122
https://www.inaturalist.org/observations/15901303	2018	ASIA	KR	Gangwon-do	Gangwon-do	Hoengseong	Anheung	37.46	128.14	122
https://www.inaturalist.org/observations/133521523	2022	ASIA	KR	Seoul	Seoul	Seongbuk	Wolgok 2(i)	37.6	127.05	123
https://www.inaturalist.org/observations/133390589	2022	ASIA	KR	Seoul	Seoul	Seongbuk	Wolgok 2(i)	37.6	127.04	123
https://www.inaturalist.org/observations/133390745	2022	ASIA	KR	Seoul	Seoul	Seongbuk	Wolgok 2(i)	37.6	127.04	123
https://www.inaturalist.org/observations/133954768	2022	ASIA	KR	Seoul	Seoul	Seongbuk	Wolgok 2(i)	37.6	127.04	123
https://www.inaturalist.org/observations/92837819	2021	ASIA	KR	Gangwon-do	Gangwon-do	Sokcho	Daepo	38.18	128.61	150
https://www.inaturalist.org/observations/104148580	2015	ASIA	KR	Chungcheongnam-do	Chungcheongnam-do	Cheonan	Ssangyong 2(i)	36.8	127.12	153
https://www.inaturalist.org/observations/79135277	2013	ASIA	KR	Chungcheongnam-do	Chungcheongnam-do	Cheonan	Buldang	36.8	127.1	189
https://www.inaturalist.org/observations/28106537	2019	ASIA	KR	Gangwon-do	Gangwon-do	Hoengseong	Anheung	37.46	128.14	191
https://www.inaturalist.org/observations/122088959	2022	ASIA	KR	Chungcheongnam-do	Chungcheongnam-do	Cheonan	Sinbang	36.79	127.13	192
https://www.inaturalist.org/observations/83197070	2021	ASIA	KR	Chungcheongnam-do	Chungcheongnam-do	Cheonan	Ilbong	36.79	127.13	192
https://www.inaturalist.org/observations/91717293	2021	ASIA	KR	Chungcheongnam-do	Chungcheongnam-do	Cheonan	Ilbong	36.79	127.13	192
https://www.inaturalist.org/observations/93307961	2021	ASIA	KR	Chungcheongnam-do	Chungcheongnam-do	Cheonan	Ilbong	36.79	127.13	192
https://www.inaturalist.org/observations/95238123	2021	ASIA	KR	Chungcheongnam-do	Chungcheongnam-do	Cheonan	Ilbong	36.79	127.13	192
https://www.inaturalist.org/observations/120887308	2022	ASIA	KR	Chungcheongnam-do	Chungcheongnam-do	Cheonan	Ilbong	36.79	127.13	192
https://www.inaturalist.org/observations/139052201	2022	ASIA	KR	Chungcheongnam-do	Chungcheongnam-do	Cheonan	Ilbong	36.79	127.13	192
https://www.inaturalist.org/observations/137357738	2022	ASIA	KR	Chungcheongnam-do	Chungcheongnam-do	Cheonan	Ilbong	36.79	127.13	192
https://www.inaturalist.org/observations/61926183	2020	ASIA	KR	Chungcheongnam-do	Chungcheongnam-do	Cheonan	Ilbong	36.79	127.13	192
https://www.inaturalist.org/observations/121699580	2022	ASIA	KR	Chungcheongnam-do	Chungcheongnam-do	Cheonan	Ilbong	36.79	127.13	192
https://www.inaturalist.org/observations/83097308	2021	ASIA	KR	Chungcheongnam-do	Chungcheongnam-do	Cheonan	Ilbong	36.79	127.13	192
https://www.inaturalist.org/observations/63220734	2020	ASIA	KR	Chungcheongnam-do	Chungcheongnam-do	Cheonan	Ilbong	36.79	127.13	192
https://www.inaturalist.org/observations/92295447	2021	ASIA	KR	Chungcheongnam-do	Chungcheongnam-do	Cheonan	Ilbong	36.79	127.13	192
https://www.inaturalist.org/observations/136635362	2022	ASIA	KR	Chungcheongnam-do	Chungcheongnam-do	Cheonan	Ilbong	36.79	127.13	192
https://www.inaturalist.org/observations/136635363	2022	ASIA	KR	Chungcheongnam-do	Chungcheongnam-do	Cheonan	Ilbong	36.79	127.13	192
https://www.inaturalist.org/observations/91941047	2021	ASIA	KR	Chungcheongnam-do	Chungcheongnam-do	Cheonan	Ilbong	36.79	127.13	192
https://www.inaturalist.org/observations/93417377	2021	ASIA	KR	Chungcheongnam-do	Chungcheongnam-do	Cheonan	Ilbong	36.79	127.13	192
https://www.inaturalist.org/observations/82087580	2021	ASIA	KR	Chungcheongnam-do	Chungcheongnam-do	Cheonan	Ilbong	36.79	127.13	192
https://www.inaturalist.org/observations/91345743	2021	ASIA	KR	Chungcheongnam-do	Chungcheongnam-do	Cheonan	Ilbong	36.79	127.13	192
https://www.inaturalist.org/observations/93788875	2021	ASIA	KR	Chungcheongnam-do	Chungcheongnam-do	Cheonan	Ilbong	36.79	127.13	192
https://www.inaturalist.org/observations/93130576	2021	ASIA	KR	Chungcheongnam-do	Chungcheongnam-do	Cheonan	Ilbong	36.79	127.13	192
https://www.inaturalist.org/observations/93130541	2021	ASIA	KR	Chungcheongnam-do	Chungcheongnam-do	Cheonan	Ilbong	36.79	127.13	192
https://www.inaturalist.org/observations/91467560	2021	ASIA	KR	Chungcheongnam-do	Chungcheongnam-do	Cheonan	Ilbong	36.79	127.13	192
https://www.inaturalist.org/observations/92721635	2021	ASIA	KR	Chungcheongnam-do	Chungcheongnam-do	Cheonan	Ilbong	36.79	127.13	192
https://www.inaturalist.org/observations/130566484	2022	ASIA	KR	Chungcheongnam-do	Chungcheongnam-do	Cheonan	Ilbong	36.79	127.13	192
https://www.inaturalist.org/observations/92985221	2021	ASIA	KR	Chungcheongnam-do	Chungcheongnam-do	Cheonan	Ilbong	36.79	127.13	192
https://www.inaturalist.org/observations/92036994	2021	ASIA	KR	Chungcheongnam-do	Chungcheongnam-do	Cheonan	Ilbong	36.79	127.13	192
https://www.inaturalist.org/observations/93654966	2021	ASIA	KR	Chungcheongnam-do	Chungcheongnam-do	Cheonan	Ilbong	36.79	127.13	192
https://www.inaturalist.org/observations/93654976	2021	ASIA	KR	Chungcheongnam-do	Chungcheongnam-do	Cheonan	Ilbong	36.79	127.13	192
https://www.inaturalist.org/observations/133847653	2022	ASIA	KR	Chungcheongnam-do	Chungcheongnam-do	Cheonan	Ilbong	36.79	127.13	192
https://www.inaturalist.org/observations/94515002	2021	ASIA	KR	Chungcheongnam-do	Chungcheongnam-do	Cheonan	Ilbong	36.79	127.13	192
https://www.inaturalist.org/observations/136744180	2022	ASIA	KR	Chungcheongnam-do	Chungcheongnam-do	Cheonan	Ilbong	36.79	127.13	192
https://www.inaturalist.org/observations/136744181	2022	ASIA	KR	Chungcheongnam-do	Chungcheongnam-do	Cheonan	Ilbong	36.79	127.13	192
https://www.inaturalist.org/observations/136744183	2022	ASIA	KR	Chungcheongnam-do	Chungcheongnam-do	Cheonan	Ilbong	36.79	127.13	192
https://www.inaturalist.org/observations/31843314	2019	ASIA	KR	Chungcheongnam-do	Chungcheongnam-do	Cheonan	Ilbong	36.79	127.13	192
https://www.inaturalist.org/observations/84682293	2021	ASIA	KR	Chungcheongnam-do	Chungcheongnam-do	Cheonan	Ilbong	36.79	127.13	192
https://www.inaturalist.org/observations/49190688	2020	ASIA	KR	Chungcheongnam-do	Chungcheongnam-do	Cheonan	Ilbong	36.79	127.13	192
https://www.inaturalist.org/observations/61458581	2020	ASIA	KR	Chungcheongnam-do	Chungcheongnam-do	Cheonan	Ilbong	36.79	127.13	192
https://www.inaturalist.org/observations/52655726	2020	ASIA	KR	Chungcheongnam-do	Chungcheongnam-do	Cheonan	Ilbong	36.79	127.13	192
https://www.inaturalist.org/observations/62276700	2020	ASIA	KR	Chungcheongnam-do	Chungcheongnam-do	Cheonan	Ilbong	36.79	127.13	192
https://www.inaturalist.org/observations/62362649	2020	ASIA	KR	Chungcheongnam-do	Chungcheongnam-do	Cheonan	Ilbong	36.79	127.13	192
https://www.inaturalist.org/observations/136556718	2022	ASIA	KR	Chungcheongnam-do	Chungcheongnam-do	Cheonan	Ilbong	36.79	127.13	192
https://www.inaturalist.org/observations/136556717	2022	ASIA	KR	Chungcheongnam-do	Chungcheongnam-do	Cheonan	Ilbong	36.79	127.13	192
https://www.inaturalist.org/observations/62616618	2020	ASIA	KR	Chungcheongnam-do	Chungcheongnam-do	Cheonan	Ilbong	36.79	127.13	192
https://www.inaturalist.org/observations/59553126	2020	ASIA	KR	Chungcheongnam-do	Chungcheongnam-do	Cheonan	Ilbong	36.79	127.13	192
https://www.inaturalist.org/observations/60479952	2020	ASIA	KR	Chungcheongnam-do	Chungcheongnam-do	Cheonan	Ilbong	36.79	127.13	192
https://www.inaturalist.org/observations/61994970	2020	ASIA	KR	Chungcheongnam-do	Chungcheongnam-do	Cheonan	Ilbong	36.79	127.13	192
https://www.inaturalist.org/observations/57617467	2020	ASIA	KR	Chungcheongnam-do	Chungcheongnam-do	Cheonan	Ilbong	36.79	127.13	192
https://www.inaturalist.org/observations/59429889	2020	ASIA	KR	Chungcheongnam-do	Chungcheongnam-do	Cheonan	Ilbong	36.79	127.13	192
https://www.inaturalist.org/observations/32257456	2019	ASIA	KR	Chungcheongnam-do	Chungcheongnam-do	Cheonan	Ilbong	36.79	127.13	192
https://www.inaturalist.org/observations/60158775	2020	ASIA	KR	Chungcheongnam-do	Chungcheongnam-do	Cheonan	Ilbong	36.79	127.13	192
https://www.inaturalist.org/observations/31317424	2019	ASIA	KR	Chungcheongnam-do	Chungcheongnam-do	Cheonan	Ilbong	36.79	127.13	192
https://www.inaturalist.org/observations/126010289	2013	ASIA	KR	Chungcheongnam-do	Chungcheongnam-do	Yesan	Sapgyo	36.72	126.68	219
https://www.inaturalist.org/observations/91505092	2012	ASIA	KR	Chungcheongnam-do	Chungcheongnam-do	Yesan	Sapgyo	36.72	126.68	219
https://www.inaturalist.org/observations/78194149	2012	ASIA	KR	Chungcheongnam-do	Chungcheongnam-do	Yesan	Sapgyo	36.72	126.68	219
https://www.inaturalist.org/observations/86380751	2013	ASIA	KR	Chungcheongnam-do	Chungcheongnam-do	Yesan	Sapgyo	36.72	126.68	219
https://www.inaturalist.org/observations/75711302	2012	ASIA	KR	Chungcheongnam-do	Chungcheongnam-do	Yesan	Sapgyo	36.72	126.68	219
https://www.inaturalist.org/observations/80702859	2012	ASIA	KR	Chungcheongnam-do	Chungcheongnam-do	Yesan	Bongsan	36.72	126.68	219
https://www.inaturalist.org/observations/80702857	2012	ASIA	KR	Chungcheongnam-do	Chungcheongnam-do	Yesan	Bongsan	36.72	126.68	219
https://www.inaturalist.org/observations/186356550	2023	ASIA	KR	Chungcheongnam-do	Chungcheongnam-do	Cheonan	Ilbong	36.79	127.13	219
https://www.inaturalist.org/observations/186482735	2023	ASIA	KR	Chungcheongnam-do	Chungcheongnam-do	Cheonan	Ilbong	36.79	127.13	219
https://www.inaturalist.org/observations/185881558	2023	ASIA	KR	Chungcheongnam-do	Chungcheongnam-do	Cheonan	Ilbong	36.79	127.13	219
https://www.inaturalist.org/observations/186012631	2023	ASIA	KR	Chungcheongnam-do	Chungcheongnam-do	Cheonan	Ilbong	36.79	127.13	219
https://www.inaturalist.org/observations/88923410	2021	ASIA	KR	Chungcheongnam-do	Chungcheongnam-do	Asan	Baebang	36.79	127.09	232
https://www.inaturalist.org/observations/8209269	2015	ASIA	KR	Gangwon-do	Gangwon-do	Hoengseong	Anheung	37.46	128.14	244
https://www.inaturalist.org/observations/68594062	2015	ASIA	KR	Chungcheongnam-do	Chungcheongnam-do	Asan	Baebang	36.8	127.1	254
https://www.inaturalist.org/observations/71454192	2014	ASIA	KR	Chungcheongnam-do	Chungcheongnam-do	Cheonan	Buldang	36.8	127.1	259
https://www.inaturalist.org/observations/106525576	2013	ASIA	KR	Chungcheongnam-do	Chungcheongnam-do	Cheonan	Ssangyong 2(i)	36.8	127.12	262
https://www.inaturalist.org/observations/119433404	2022	ASIA	KR	Chungcheongbuk-do	Chungcheongbuk-do	Cheongju	Yullyang·Sacheon	36.67	127.51	287
https://www.inaturalist.org/observations/107922523	2013	ASIA	KR	Chungcheongnam-do	Chungcheongnam-do	Cheonan	Ssangyong 2(i)	36.8	127.12	309
https://www.inaturalist.org/observations/52451450	2017	ASIA	KR	Chungcheongnam-do	Chungcheongnam-do	Cheonan	Mokcheon	36.79	127.21	357
https://www.inaturalist.org/observations/180203139	2023	ASIA	KR	Chungcheongnam-do	Chungcheongnam-do	Cheonan	Sinbang	36.78	127.13	368
https://www.inaturalist.org/observations/85176981	2021	ASIA	KR	Chungcheongnam-do	Chungcheongnam-do	Gongju	Jeongan	36.65	127.04	401
https://www.inaturalist.org/observations/106664551	2013	ASIA	KR	Chungcheongnam-do	Chungcheongnam-do	Cheonan	Ssangyong 2(i)	36.8	127.12	438
https://www.inaturalist.org/observations/106664550	2013	ASIA	KR	Chungcheongnam-do	Chungcheongnam-do	Cheonan	Ssangyong 2(i)	36.8	127.12	438
https://www.inaturalist.org/observations/130129244	2010	ASIA	KR	Gyeongsangnam-do	Gyeongsangnam-do	Changwon	Bongnim	35.25	128.69	447
https://www.inaturalist.org/observations/45849684	2020	ASIA	KR	Chungcheongnam-do	Chungcheongnam-do	Asan	Songak	36.7	127.03	510
https://www.inaturalist.org/observations/58005460	2020	ASIA	KR	Gyeonggi-do	Gyeonggi-do	Seongnam	Gumi1	37.35	127.11	715
https://www.inaturalist.org/observations/40060196	2018	ASIA	KR	Chungcheongnam-do	Chungcheongnam-do	Cheonan	Ilbong	36.79	127.14	726
https://www.inaturalist.org/observations/34440596	2019	ASIA	KR	Chungcheongnam-do	Chungcheongnam-do	Cheonan	Ilbong	36.79	127.14	773
https://www.inaturalist.org/observations/86884552	2021	ASIA	KR	Incheon	Incheon	Yeonsu	Songdo2	37.39	126.63	798
https://www.inaturalist.org/observations/86884542	2021	ASIA	KR	Incheon	Incheon	Yeonsu	Songdo2	37.39	126.63	798
https://www.inaturalist.org/observations/45277863	2016	ASIA	KR	Chungcheongnam-do	Chungcheongnam-do	Hongseong	Hongbuk	36.64	126.65	1112
https://www.inaturalist.org/observations/92327573	2021	ASIA	KR	Chungcheongnam-do	Chungcheongnam-do	Cheonan	Mokcheon	36.79	127.21	1155
https://www.inaturalist.org/observations/166378074	2023	ASIA	KR	Chungcheongnam-do	Chungcheongnam-do	Cheonan	Mokcheon	36.79	127.21	1155
https://www.inaturalist.org/observations/16120796	2018	ASIA	KR	Gyeonggi-do	Gyeonggi-do	Uijeongbu	Singok 2(i)	37.74	127.06	2000
https://www.inaturalist.org/observations/133153746	2022	ASIA	KR	Gyeonggi-do	Gyeonggi-do	Gapyeong	Cheongpyeong	37.78	127.47	3638
https://www.inaturalist.org/observations/59395040	2020	ASIA	KR	Jeollabuk-do	Jeollabuk-do	Iksan	Samgi	36.02	126.99	5740
https://www.inaturalist.org/observations/6762713	2017	ASIA	KR	Gyeonggi-do	Seoul	Jungnang	Muk 1(il)	37.62	127.09	28359
https://www.inaturalist.org/observations/135654501	2022	ASIA	KR	Gyeonggi-do	Seoul	Nowon	Sanggye3·4	37.69	127.09	28359
NSMK-OI-IN-220501510	2022	ASIA	KR	Jeju-do	Jeju	Seogwipo	Yerae	33.25	126.42
NSMK-OI-IN-220501511	2022	ASIA	KR	Jeju-do	Jeju	Seogwipo	Yerae	33.25	126.42
NIEK-NES-INS-005000000001260776	2012	ASIA	KR		Jeollanam-do	Sinan	Heuksan	34.07	125.12
NIEK-NES-INS-005000000001267145	2012	ASIA	KR		Jeollanam-do	Sinan	Heuksan	34.07	125.12
NIEK-NES-INS-005000000001262987	2012	ASIA	KR		Jeollanam-do	Wando	Gunoe	34.36	126.66
NIEK-NES-INS-005000000001261964	2012	ASIA	KR		Jeollanam-do	Jindo	Imhoe	34.36	126.18
NIEK-NES-INS-005000000001220027	2011	ASIA	KR		Jeollanam-do	Wando	Geumdang	34.44	127.06
NIEK-NES-INS-005000000001266883	2012	ASIA	KR		Jeollanam-do	Jindo	Jindo	34.51	126.22
NIEK-NES-INS-005000000001267051	2012	ASIA	KR		Jeollanam-do	Jindo	Jindo	34.51	126.22
NIEK-NES-INS-005000000001219712	2011	ASIA	KR		Jeollanam-do	Goheung	Doyang	34.55	127.13
NIEK-NES-INS-005000000001219884	2011	ASIA	KR		Jeollanam-do	Goheung	Podu	34.57	127.3
NIEK-NES-INS-005000000001219941	2011	ASIA	KR		Jeollanam-do	Goheung	Yeongnam	34.61	127.45
NIEK-NES-INS-005000000001267096	2012	ASIA	KR		Jeollanam-do	Sinan	Haui	34.62	126.02
NIEK-NES-INS-005000000001452829	2017	ASIA	KR		Jeollanam-do	Goheung	Duwon	34.63	127.33
NIEK-NES-INS-005000000001219783	2011	ASIA	KR		Jeollanam-do	Goheung	Jeomam	34.65	127.36
NIEK-NES-INS-005000000001266944	2012	ASIA	KR		Jeollanam-do	Sinan	Jangsan	34.66	126.15
NIEK-NES-INS-005000000001219821	2011	ASIA	KR		Jeollanam-do	Goheung	Gwayeok	34.69	127.44
NIEK-NES-INS-005000000001439415	2017	ASIA	KR		Jeollanam-do	Boseong	Deungnyang	34.73	127.19
NIEK-NES-INS-005000000001267009	2012	ASIA	KR		Jeollanam-do	Sinan	Anjwa	34.75	126.1
NIEK-NES-INS-005000000001164229	2009	ASIA	KR		Jeollanam-do	Yeongam	Seoho	34.76	126.56
NIEK-NES-INS-005000000001266911	2012	ASIA	KR		Jeollanam-do	Sinan	Palgeum	34.78	126.14
NIEK-NES-INS-005000000001164725	2009	ASIA	KR		Jeollanam-do	Jangheung	Yuchi	34.81	126.82
NIEK-NES-INS-005000000001226990	2010	ASIA	KR		Jeollanam-do	Yeosu	Samil	34.81	127.69
NIEK-NES-INS-005000000001227691	2010	ASIA	KR		Gyeongsangnam-do	Namhae	Changseon	34.84	128.06
NIEK-NES-INS-005000000001164531	2009	ASIA	KR		Jeollanam-do	Yeongam	Deokjin	34.84	126.73
NIEK-NES-INS-005000000001324382	2017	ASIA	KR		Jeollanam-do	Yeongam	Geumjeong	34.85	126.82
NIEK-NES-INS-005000000001366779	2017	ASIA	KR		Gyeongsangnam-do	Namhae	Seo	34.85	127.84
NIEK-NES-INS-005000000001266981	2012	ASIA	KR		Jeollanam-do	Sinan	Amtae	34.85	126.09
NIEK-NES-INS-005000000001324186	2017	ASIA	KR		Jeollanam-do	Hwasun	Cheongpung	34.85	126.91
NIEK-NES-INS-005000000001163983	2009	ASIA	KR		Jeollanam-do	Muan	Samhyang	34.86	126.45
NIEK-NES-INS-005000000001163728	2009	ASIA	KR		Jeollanam-do	Sinan	Apae	34.89	126.32
NIEK-NES-INS-005000000001164484	2009	ASIA	KR		Jeollanam-do	Naju	Seji	34.9	126.73
NIEK-NES-INS-005000000001488802	2017	ASIA	KR		Jeollanam-do	Hwasun	Cheongpung	34.92	126.96
NIEK-NES-INS-005000000001164671	2009	ASIA	KR		Jeollanam-do	Naju	Bonghwang	34.94	126.81
NIEK-NES-INS-005000000001164174	2009	ASIA	KR		Jeollanam-do	Naju	Donggang	34.94	126.55
NIEK-NES-INS-005000000001358183	2017	ASIA	KR		Jeollanam-do	Hwasun	Nam	34.96	127.09
NIEK-NES-INS-005000000001164040	2009	ASIA	KR		Jeollanam-do	Muan	Muan	35.01	126.46
NIEK-NES-INS-005000000001164834	2009	ASIA	KR		Jeollanam-do	Naju	Nampyeong	35.06	126.87
		ASIA	KR	Gyeongsangnam-Do	Gyeongsangnam-do	Sacheon	Sanam	35.06	128.06
		ASIA	KR	Gyeongsangnam-Do	Gyeongsangnam-do	Sacheon	Sanam	35.06	128.06
		ASIA	KR	Gyeongsangnam-Do	Gyeongsangnam-do	Sacheon	Sanam	35.06	128.06
		ASIA	KR	Gyeongsangnam-Do	Gyeongsangnam-do	Sacheon	Sanam	35.06	128.06
NIEK-NES-INS-005000000001260971	2012	ASIA	KR		Jeollanam-do	Sinan	Imja	35.07	126.1
NIEK-NES-INS-005000000001261009	2012	ASIA	KR		Jeollanam-do	Sinan	Jido	35.08	126.19
NIEK-NES-INS-005000000001171875	2008	ASIA	KR		Busan	Saha	Dangni	35.12	128.99
NIEK-NES-INS-005000000001163659	2009	ASIA	KR		Jeollanam-do	Muan	Haeje	35.12	126.27
NIEK-NES-INS-005000000001370479	2016	ASIA	KR		Gyeongsangnam-do	Jinju	Jeongchon	35.13	128.15
https://www.inaturalist.org/observations/17533114	2018	ASIA	KR	Busan	Busan	Haeundae	U 2(i)	35.17	129.13
NIEK-NES-INS-005000000001164600	2009	ASIA	KR		Gwangju	Gwangsan	Imgok	35.18	126.77
NIEK-NES-INS-005000000001164284	2009	ASIA	KR		Jeollanam-do	Hampyeong	Haebo	35.19	126.57
NIEK-NES-INS-0050202100052344		ASIA	KR		Busan	Buk	Gupo 3(sam)	35.19	129.01
NIEK-NES-INS-005000000001172228	2008	ASIA	KR		Busan	Buk	Gupo 3(sam)	35.19	129.01
NIEK-NES-INS-0050202100024606		ASIA	KR		Gyeongsangnam-do	Jinju	Jinseong	35.19	128.19
NIEK-NES-INS-005000000001163862	2009	ASIA	KR		Jeollanam-do	Yeonggwang	Gunnam	35.2	126.43
NIEK-NES-INS-005000000001228300	2010	ASIA	KR		Gyeongsangnam-do	Jinju	Ihyeon	35.2	128.05
NIEK-NES-INS-005000000001228369	2010	ASIA	KR		Gyeongsangnam-do	Jinju	Jinseong	35.2	128.19
NIEK-NES-INS-005000000001164374	2009	ASIA	KR		Gwangju	Gwangsan	Bollyang	35.2	126.69
NIEK-NES-INS-0050202100026553		ASIA	KR		Gyeongsangnam-do	Jinju	Sabong	35.22	128.3
NIEK-NES-INS-005000000001163817	2009	ASIA	KR		Jeollanam-do	Yeonggwang	Yeomsan	35.22	126.37
NIEK-NES-INS-005000000001260937	2012	ASIA	KR		Jeollanam-do	Yeonggwang	Nagwol	35.28	126.15
NIEK-NES-INS-005000000001176332	2008	ASIA	KR		Gyeongsangnam-do	Changwon	Dong	35.3	128.67
NIEK-NES-INS-0050202100023825		ASIA	KR		Gyeongsangnam-do	Uiryeong	Uiryeong	35.31	128.28
NIEK-NES-INS-005000000001172659	2008	ASIA	KR		Gyeongsangnam-do	Gimhae	Sangdong	35.32	128.93
NIEK-NES-INS-005000000001173027	2008	ASIA	KR		Gyeongsangnam-do	Gimhae	Hallim	35.34	128.84
NIEK-NES-INS-005000000001260913	2012	ASIA	KR		Jeollanam-do	Yeonggwang	Nagwol	35.34	126.03
NIEK-NES-INS-005000000001173507	2008	ASIA	KR		Gyeongsangnam-do	Yangsan	Seochang	35.42	129.21
NIEK-NES-INS-005000000001294102	2013	ASIA	KR		Gyeongsangnam-do	Hamyang	Hyucheon	35.44	127.7
NIEK-NES-INS-005000000001443106	2014	ASIA	KR		Gyeongsangnam-do	Sancheong	Geumseo	35.45	127.8
NIEK-NES-INS-005000000001172793	2008	ASIA	KR		Gyeongsangnam-do	Miryang	Samnangjin	35.45	128.84
NIEK-NES-INS-005000000001297816	2013	ASIA	KR		Jeollabuk-do	Gochang	Haeri	35.46	126.56
NIEK-NES-INS-005000000001305753	2013	ASIA	KR		Jeollabuk-do	Sunchang	Donggye	35.47	127.19
NIEK-NES-INS-005000000001269769	2013	ASIA	KR		Jeollabuk-do	Sunchang	Gurim	35.48	127.05
NIEK-NES-INS-005000000001421059	2016	ASIA	KR		Gyeongsangnam-do	Sancheong	Saengcho	35.49	127.85
NIEK-NES-INS-005000000001269669	2013	ASIA	KR		Jeollabuk-do	Sunchang	Ssangchi	35.52	126.96
NIEK-NES-INS-005000000001300617	2013	ASIA	KR		Jeollabuk-do	Gochang	Buan	35.53	126.63
NIEK-NES-INS-0050202100022980		ASIA	KR		Gyeongsangnam-do	Hapcheon	Daeyang	35.53	128.21
NIEK-NES-INS-0050202100022842		ASIA	KR		Gyeongsangnam-do	Hapcheon	Daeyang	35.53	128.21
NIEK-NES-INS-0050202100024292		ASIA	KR		Gyeongsangnam-do	Hapcheon	Jeokjung	35.54	128.31
NIEK-NES-INS-005000000001292273	2013	ASIA	KR		Jeollabuk-do	Gochang	Heungdeok	35.55	126.71
NIEK-NES-INS-005000000001284405	2013	ASIA	KR		Jeollabuk-do	Gochang	Heungdeok	35.56	126.7
NIEK-NES-INS-005000000001124980	2006	ASIA	KR		Jeollabuk-do	Imsil	Gangjin	35.57	127.14
NIEK-NES-INS-005000000001270697	2013	ASIA	KR		Jeollabuk-do	Imsil	Gangjin	35.57	127.15
NIEK-NES-INS-005000000001370026	2014	ASIA	KR		Ulsan	Buk	Gangdong	35.58	129.42
NIEK-NES-INS-0050202100026944		ASIA	KR		Gyeongsangnam-do	Changnyeong	Ibang	35.58	128.42
NIEK-NES-INS-005000000001307067	2013	ASIA	KR		Jeollabuk-do	Jeongeup	Gobu	35.61	126.79
NIEK-NES-INS-0050202100026108		ASIA	KR		Gyeongsangnam-do	Hapcheon	Bongsan	35.61	128.06
NIEK-NES-INS-005000000001380358	2016	ASIA	KR		Jeollabuk-do	Jinan	Baegun	35.64	127.47
NIEK-NES-INS-005000000001379875	2016	ASIA	KR		Jeollabuk-do	Jinan	Baegun	35.64	127.47
NIEK-NES-INS-005000000001516123	2014	ASIA	KR		Gyeongsangbuk-do	Cheongdo	Geumcheon	35.66	128.94
NIEK-NES-INS-005000000001300905	2013	ASIA	KR		Jeollabuk-do	Buan	Byeonsan	35.66	126.56
HUNM-IN-200608192	2014	ASIA	KR	Gyeongsangnam-do	Gyeongsangnam-do	Hapcheon	Myosan	35.66	128.09
HUNM-IN-200608191	2014	ASIA	KR	Gyeongsangnam-do	Gyeongsangnam-do	Hapcheon	Myosan	35.66	128.09
HUNM-IN-200608193	2014	ASIA	KR	Gyeongsangnam-do	Gyeongsangnam-do	Hapcheon	Myosan	35.66	128.09
NIEK-NES-INS-005000000001516355	2014	ASIA	KR		Gyeongsangbuk-do	Cheongdo	Unmun	35.67	129
HUNM-IN-200606085	2012	ASIA	KR	Gyeongsangnam-do	Gyeongsangbuk-do	Cheongdo	Unmun	35.68	129.03
https://www.inaturalist.org/observations/84968829	2021	ASIA	KR	Gyeongsangnam-do	Gyeongsangnam-do	Geochang	Geochang	35.68	127.91
https://www.inaturalist.org/observations/80831774	2021	ASIA	KR	Gyeongsangnam-do	Gyeongsangnam-do	Geochang	Geochang	35.68	127.91
https://www.inaturalist.org/observations/134951216	2022	ASIA	KR	Gyeongsangnam-do	Gyeongsangnam-do	Geochang	Geochang	35.68	127.91
https://www.inaturalist.org/observations/96061726	2021	ASIA	KR	Gyeongsangnam-do	Gyeongsangnam-do	Geochang	Geochang	35.68	127.91
https://www.inaturalist.org/observations/118884810	2022	ASIA	KR	Gyeongsangnam-do	Gyeongsangnam-do	Geochang	Geochang	35.68	127.91
NIEK-NES-INS-005000000001124955	2006	ASIA	KR		Jeollabuk-do	Wanju	Sanggwan	35.74	127.19
NIEK-NES-INS-005000000001396765	2016	ASIA	KR		Gyeongsangbuk-do	Gyeongju	Sannae	35.81	129
NIEK-NES-INS-005000000001259178	2012	ASIA	KR		Gyeongsangnam-do	Geochang	Ungyang	35.82	127.94
NIEK-NES-INS-005000000001350557	2018	ASIA	KR		Gyeongsangnam-do	Geochang	Buksang	35.82	127.8
NIEK-NES-INS-005000000001259358	2012	ASIA	KR		Gyeongsangnam-do	Geochang	Buksang	35.83	127.8
NIEK-NES-INS-005000000001396888	2016	ASIA	KR		Gyeongsangbuk-do	Gyeongju	Seo	35.86	129.04
NIEK-NES-INS-005000000001259388	2012	ASIA	KR		Jeollabuk-do	Muju	Seolcheon	35.91	127.79
NIEK-NES-INS-005000000001363239	2018	ASIA	KR		Daegu	Dalseong	Habin	35.92	128.43
NIEK-NES-INS-005000000001501435	2018	ASIA	KR		Gyeongsangbuk-do	Gyeongsan	Hayang	35.93	128.8
NIEK-NES-INS-005000000001259153	2012	ASIA	KR		Gyeongsangbuk-do	Seongju	Geumsu	35.93	128.06
NIEK-NES-INS-005000000001259263	2012	ASIA	KR		Gyeongsangbuk-do	Gimcheon	Daedeok	35.93	127.95
NIEK-NES-INS-005000000001221599	2011	ASIA	KR		Jeollabuk-do	Wanju	Gosan	35.93	127.19
NIEK-NES-INS-005000000001264131	2012	ASIA	KR		Jeollabuk-do	Jinan	Jucheon	35.94	127.42
NIEK-NES-INS-005000000001429912	2017	ASIA	KR		Jeollabuk-do	Wanju	Gosan	35.95	127.2
NIEK-NES-INS-005000000001264318	2012	ASIA	KR		Jeollabuk-do	Wanju	Dongsang	35.95	127.33
NIEK-NES-INS-005000000001221524	2011	ASIA	KR		Jeollabuk-do	Gunsan	Gaejeong	35.97	126.8
NIEK-NES-INS-005000000001471604	2018	ASIA	KR		Jeollabuk-do	Muju	Muju	35.97	127.64
NIEK-NES-INS-005000000001221583	2011	ASIA	KR		Jeollabuk-do	Wanju	Bongdong	36	127.12
NIEK-NES-INS-005000000001372133	2017	ASIA	KR		Jeollabuk-do	Iksan	Geumma	36.03	127.05
NIEK-NES-INS-005000000001346237	2016	ASIA	KR		Jeollabuk-do	Muju	Bunam	36.03	127.55
NIEK-NES-INS-005000000001490391	2018	ASIA	KR		Gyeongsangbuk-do	Gunwi	Bugye	36.03	128.69
NIEK-NES-INS-005000000001346337	2016	ASIA	KR		Chungcheongnam-do	Geumsan	Buri	36.03	127.57
NIEK-NES-INS-005000000001434984	2018	ASIA	KR		Gyeongsangbuk-do	Chilgok	Buksam	36.05	128.31
NIEK-NES-INS-005000000001497072	2017	ASIA	KR		Jeollabuk-do	Wanju	Hwasan	36.06	127.17
NIEK-NES-INS-005000000001349094	2016	ASIA	KR		Gyeongsangbuk-do	Gimcheon	Daehang	36.06	128.02
NIEK-NES-INS-005000000001346767	2016	ASIA	KR		Chungcheongnam-do	Geumsan	Namil	36.07	127.51
NIEK-NES-INS-005000000001497571	2018	ASIA	KR		Gyeongsangbuk-do	Yeongcheon	Sinnyeong	36.07	128.79
NIEK-NES-INS-005210000000014396		ASIA	KR		Jeollabuk-do	Iksan	Ungpo	36.08	126.91
NIEK-NES-INS-005210000000015769		ASIA	KR		Chungcheongnam-do	Seocheon	Jongcheon	36.11	126.66
NIEK-NES-INS-005000000001312132	2018	ASIA	KR		Gyeongsangbuk-do	Gimcheon	Apo	36.13	128.27
NIEK-NES-INS-005000000001368788	2017	ASIA	KR		Gyeongsangbuk-do	Gimcheon	Bongsan	36.18	128.07
NIEK-NES-INS-005000000001378680	2017	ASIA	KR		Chungcheongbuk-do	Yeongdong	Yeongdong	36.19	127.82
NIEK-NES-INS-005000000001342667	2017	ASIA	KR		Chungcheongnam-do	Boryeong	Misan	36.21	126.67
NIEK-NES-INS-005000000001342540	2017	ASIA	KR		Chungcheongnam-do	Boryeong	Ungcheon	36.21	126.6
NIEK-NES-INS-005000000001382424	2017	ASIA	KR		Gyeongsangbuk-do	Gimcheon	Gammun	36.23	128.14
https://www.inaturalist.org/observations/186414041	2023	ASIA	KR	Gyeongsangbuk-do	Gyeongsangbuk-do	Uiseong	Geumseong	36.25	128.68
NIEK-NES-INS-005000000001508673	2017	ASIA	KR		Chungcheongnam-do	Buyeo	Buyeo	36.26	126.94
NIEK-NES-INS-005000000001313719	2017	ASIA	KR		Chungcheongnam-do	Gyeryong	Eomsa	36.27	127.21
NIEK-NES-INS-005210000000002408		ASIA	KR		Gyeongsangbuk-do	Gumi	Okseong	36.29	128.29
NIEK-NES-INS-005000000001476165	2018	ASIA	KR		Chungcheongbuk-do	Okcheon	Cheongseong	36.29	127.7
NIEK-NES-INS-005000000001166638	2009	ASIA	KR		Chungcheongnam-do	Buyeo	Buyeo	36.31	126.93
NIEK-NES-INS-005000000001166411	2009	ASIA	KR		Chungcheongnam-do	Buyeo	Eunsan	36.31	126.81
NIEK-NES-INS-005000000001166314	2009	ASIA	KR		Chungcheongnam-do	Buyeo	Oesan	36.31	126.7
HUNM-IN-200603496	2017	ASIA	KR	Daejeon	Daejeon	Jung	Daesa	36.31	127.42
HUNM-IN-200603497	2017	ASIA	KR	Daejeon	Daejeon	Jung	Daesa	36.31	127.42
NIEK-NES-INS-005000000001166155	2009	ASIA	KR		Chungcheongnam-do	Boryeong	Nampo	36.32	126.58
NIEK-NES-INS-005000000001167061	2009	ASIA	KR		Daejeon	Yuseong	Jinjam	36.32	127.28
NIEK-NES-INS-005000000001166759	2009	ASIA	KR		Chungcheongnam-do	Gongju	Tancheon	36.33	127.05
NIEK-NES-INS-005000000001510006	2018	ASIA	KR		Chungcheongbuk-do	Okcheon	Okcheon	36.33	127.59
NIEK-NES-INS-005000000001364023	2016	ASIA	KR		Gyeongsangbuk-do	Gumi	Dogae	36.33	128.33
NIEK-NES-INS-005000000001320372	2017	ASIA	KR		Chungcheongnam-do	Gongju	Tancheon	36.33	127.06
HUNM-IN-200606744	2013	ASIA	KR	Daejeon	Daejeon	Yuseong	Wonsinheung	36.34	127.35
NIEK-NES-INS-005000000001230243	2010	ASIA	KR		Gyeongsangbuk-do	Uiseong	Bian	36.37	128.53
HUNM-IN-200602219	2012	ASIA	KR	Daejeon	Daejeon	Yuseong	Oncheon 2(i)	36.38	127.37
NSMK-OB-IN-200401232	2020	ASIA	KR	?????	Daejeon	Yuseong	Oncheon 2(i)	36.38	127.38
NIEK-NES-INS-005000000001490022	2018	ASIA	KR		Daejeon	Daedeok	Hoedeok	36.39	127.43
HUNM-IN-200601217	2016	ASIA	KR	Daejeon	Daejeon	Daedeok	Hoedeok	36.39	127.45
NIEK-NES-INS-005000000001230200	2010	ASIA	KR		Gyeongsangbuk-do	Uiseong	Jeomgok	36.39	128.74
HUNM-IN-200608092	2016	ASIA	KR	Daejeon	Daejeon	Yuseong	Jeonmin	36.4	127.39
HUNM-IN-200608091	2016	ASIA	KR	Daejeon	Daejeon	Yuseong	Jeonmin	36.4	127.39
NIEK-NES-INS-005000000001166613	2009	ASIA	KR		Chungcheongnam-do	Cheongyang	Jeongsan	36.41	126.9
HUNM-IN-200602238	2012	ASIA	KR	Daejeon	Daejeon	Yuseong	Gwanpyeong	36.42	127.39
HUNM-IN-200602237	2012	ASIA	KR	Daejeon	Daejeon	Yuseong	Gwanpyeong	36.42	127.39
HUNM-IN-200602236	2012	ASIA	KR	Daejeon	Daejeon	Yuseong	Gwanpyeong	36.42	127.39
HUNM-IN-200602235	2012	ASIA	KR	Daejeon	Daejeon	Yuseong	Gwanpyeong	36.42	127.39
NIEK-NES-INS-005000000001485062	2017	ASIA	KR		Chungcheongnam-do	Cheongyang	Daechi	36.42	126.82
NIEK-NES-INS-005000000001166477	2009	ASIA	KR		Chungcheongnam-do	Cheongyang	Daechi	36.43	126.82
NIEK-NES-INS-005000000001166228	2009	ASIA	KR		Chungcheongnam-do	Boryeong	Cheongna	36.43	126.68
NIEK-NES-INS-005000000001166955	2009	ASIA	KR		Chungcheongnam-do	Gongju	Ongnyong	36.43	127.19
NIEK-NES-INS-005000000001167136	2009	ASIA	KR		Sejong	Sejong	Geumnam	36.44	127.32
NIEK-NES-INS-005210000000039686		ASIA	KR		Gyeongsangbuk-do	Sangju	Bungmun	36.44	128.15
NIEK-NES-INS-005000000001168093	2009	ASIA	KR		Gyeongsangbuk-do	Sangju	Bungmun	36.45	128.15
NIEK-NES-INS-005000000001166798	2009	ASIA	KR		Chungcheongnam-do	Gongju	Useong	36.45	127.05
NIEK-NES-INS-005000000001165753	2009	ASIA	KR		Chungcheongnam-do	Taean	Anmyeon	36.45	126.34
NIEK-NES-INS-005000000001467462	2017	ASIA	KR		Sejong	Sejong	Janggun	36.46	127.23
HUNM-IN-200607050	2012	ASIA	KR	Gangwon-do	Sejong	Sejong	Yeongi	36.51	127.29
HUNM-IN-200607051	2012	ASIA	KR	Gangwon-do	Sejong	Sejong	Yeongi	36.51	127.29
HUNM-IN-200607049	2012	ASIA	KR	Gangwon-do	Sejong	Sejong	Yeongi	36.51	127.29
NIEK-NES-INS-005000000001119135	2007	ASIA	KR		Chungcheongnam-do	Taean	Anmyeon	36.53	126.36
NIEK-NES-INS-005000000001119216	2007	ASIA	KR		Chungcheongnam-do	Yesan	Gwangsi	36.55	126.81
NIEK-NES-INS-005000000001119160	2007	ASIA	KR		Chungcheongnam-do	Hongseong	Seobu	36.55	126.48
NIEK-NES-INS-005000000001119347	2007	ASIA	KR		Chungcheongnam-do	Gongju	Uidang	36.56	127.17
NIEK-NES-INS-005000000001173927	2008	ASIA	KR		Chungcheongbuk-do	Boeun	Naebuk	36.56	127.66
NIEK-NES-INS-005000000001119275	2007	ASIA	KR		Chungcheongnam-do	Gongju	Sagok	36.56	127.04
NIEK-NES-INS-005000000001177094	2008	ASIA	KR		Gyeongsangbuk-do	Sangju	Hwabuk	36.57	127.93
NIEK-NES-INS-005000000001119197	2007	ASIA	KR		Chungcheongnam-do	Gongju	Yugu	36.57	126.94
NIEK-NES-INS-005000000001173634	2008	ASIA	KR		Chungcheongbuk-do	Boeun	Sanoe	36.58	127.79
NIEK-NES-INS-005000000001175453	2008	ASIA	KR		Chungcheongbuk-do	Cheongju	Namil	36.58	127.55
NIEK-NES-INS-005000000001336644	2018	ASIA	KR		Chungcheongbuk-do	Cheongju	Nami	36.59	127.46
NIEK-NES-INS-005000000001454665	2015	ASIA	KR		Gyeongsangbuk-do	Yeongdeok	Byeonggok	36.6	129.37
NIEK-NES-INS-005000000001485493	2015	ASIA	KR		Gyeongsangbuk-do	Yeongdeok	Byeonggok	36.6	129.37
NIEK-NES-INS-005000000001487227	2015	ASIA	KR		Gyeongsangbuk-do	Yeongdeok	Byeonggok	36.6	129.37
NIEK-NES-INS-005000000001485348	2015	ASIA	KR		Gyeongsangbuk-do	Yeongdeok	Byeonggok	36.6	129.37
NIBRIN0000925589		ASIA	KR	Chungcheongbuk-do	Chungcheongbuk-do	Cheongju	Seonghwa·Gaesin·Jungnim	36.63	127.45
NIBRIN0000925587		ASIA	KR	Chungcheongbuk-do	Chungcheongbuk-do	Cheongju	Seonghwa·Gaesin·Jungnim	36.63	127.45
NIBRIN0000925588		ASIA	KR	Chungcheongbuk-do	Chungcheongbuk-do	Cheongju	Seonghwa·Gaesin·Jungnim	36.63	127.45
NIBRIN0000954285		ASIA	KR	Chungcheongbuk-do	Chungcheongbuk-do	Cheongju	Seonghwa·Gaesin·Jungnim	36.63	127.45
NIBRIN0000954286		ASIA	KR	Chungcheongbuk-do	Chungcheongbuk-do	Cheongju	Seonghwa·Gaesin·Jungnim	36.63	127.45
NIBRIN0000954287		ASIA	KR	Chungcheongbuk-do	Chungcheongbuk-do	Cheongju	Seonghwa·Gaesin·Jungnim	36.63	127.45
NIBRIN0000938955		ASIA	KR	Chungcheongbuk-do	Chungcheongbuk-do	Cheongju	Seonghwa·Gaesin·Jungnim	36.63	127.45
NIEK-NES-INS-005000000001328365	2014	ASIA	KR		Sejong	Sejong	Jeonui	36.65	127.2
HUNM-IN-200607935	2015	ASIA	KR	Daejeon	Chungcheongbuk-do	Cheongju	Yongdam·Myeongam·Sanseong	36.66	127.54
NIEK-NES-INS-005000000001289796	2013	ASIA	KR		Chungcheongbuk-do	Goesan	Cheongcheon	36.66	127.79
NIEK-NES-INS-005000000001119238	2007	ASIA	KR		Chungcheongnam-do	Yesan	Daeheung	36.66	126.86
NIEK-NES-INS-005000000001316965	2014	ASIA	KR		Chungcheongnam-do	Cheonan	Gwangdeok	36.68	127.04
NIEK-NES-INS-005000000001119058	2007	ASIA	KR		Chungcheongnam-do	Yesan	Deoksan	36.69	126.66
NIEK-NES-INS-005000000001119320	2007	ASIA	KR		Sejong	Sejong	Jeonui	36.69	127.18
NIEK-NES-INS-005000000001174943	2008	ASIA	KR		Gyeongsangbuk-do	Andong	Bukhu	36.69	128.68
NIEK-NES-INS-005000000001173471	2008	ASIA	KR		Gyeongsangbuk-do	Mungyeong	Gaeun	36.69	127.95
NIEK-NES-INS-005000000001119125	2007	ASIA	KR		Chungcheongnam-do	Taean	Nam	36.69	126.29
NIEK-NES-INS-005000000001172728	2008	ASIA	KR		Chungcheongbuk-do	Cheongju	Miwon	36.69	127.69
NIEK-NES-INS-005000000001172152	2008	ASIA	KR		Chungcheongbuk-do	Goesan	Cheongcheon	36.7	127.8
NIEK-NES-INS-005000000001290055	2013	ASIA	KR		Chungcheongbuk-do	Cheongju	Naesu	36.7	127.58
NIEK-NES-INS-005000000001119093	2007	ASIA	KR		Chungcheongnam-do	Seosan	Buseok	36.71	126.41
https://www.inaturalist.org/observations/17183693	2018	ASIA	KR	Chungcheongnam-do	Chungcheongnam-do	Seosan	Seongnam	36.75	126.45
https://www.inaturalist.org/observations/15017966	2018	ASIA	KR	Chungcheongnam-do	Chungcheongnam-do	Seosan	Seongnam	36.75	126.45
NIEK-NES-INS-005000000001388302	2014	ASIA	KR		Gyeongsangbuk-do	Yeongju	Pyeongeun	36.76	128.71
NIEK-NES-INS-005000000001388509	2014	ASIA	KR		Gyeongsangbuk-do	Yeongju	Pyeongeun	36.76	128.71
NIEK-NES-INS-005000000001514768	2014	ASIA	KR		Chungcheongnam-do	Seosan	Unsan	36.76	126.62
NIEK-NES-INS-005000000001455209	2014	ASIA	KR		Gyeongsangbuk-do	Yeongyang	Subi	36.77	129.22
NIEK-NES-INS-005000000001455998	2014	ASIA	KR		Gyeongsangbuk-do	Yeongyang	Subi	36.77	129.22
NIEK-NES-INS-005000000001385613	2014	ASIA	KR		Chungcheongnam-do	Taean	Taean	36.77	126.29
https://www.inaturalist.org/observations/181056069	2023	ASIA	KR	Chungcheongnam-do	Chungcheongnam-do	Taean	Sowon	36.77	126.24
https://www.inaturalist.org/observations/181056068	2023	ASIA	KR	Chungcheongnam-do	Chungcheongnam-do	Taean	Sowon	36.77	126.24
NIEK-NES-INS-005000000001455540	2014	ASIA	KR		Gyeongsangbuk-do	Uljin	Onjeong	36.77	129.33
NSMK-IN-170207493	2017	ASIA	KR	????	Gyeongsangbuk-do	Bonghwa	Myeongho	36.79	128.9
NIEK-NES-INS-0050202100061387		ASIA	KR		Chungcheongnam-do	Seosan	Buchun	36.79	126.45
NIEK-NES-INS-005000000001289752	2013	ASIA	KR		Chungcheongbuk-do	Jincheon	Munbaek	36.8	127.44
NIEK-NES-INS-005000000001301948	2013	ASIA	KR		Gyeongsangbuk-do	Mungyeong	Mungyeong	36.8	128.15
NIEK-NES-INS-005000000001414726	2014	ASIA	KR		Gyeongsangbuk-do	Bonghwa	Myeongho	36.81	128.9
NIEK-NES-INS-005000000001414561	2014	ASIA	KR		Gyeongsangbuk-do	Bonghwa	Myeongho	36.81	128.9
NIEK-NES-INS-005000000001126241	2006	ASIA	KR		Chungcheongbuk-do	Jeungpyeong	Jeungpyeong	36.81	127.57
NIEK-NES-INS-005000000001294000	2013	ASIA	KR		Chungcheongbuk-do	Goesan	Yeonpung	36.82	128.03
NIEK-NES-INS-005000000001440691	2014	ASIA	KR		Gyeongsangbuk-do	Yeongju	Anjeong	36.82	128.54
NIEK-NES-INS-005000000001440524	2014	ASIA	KR		Gyeongsangbuk-do	Yeongju	Anjeong	36.82	128.54
NIEK-NES-INS-005000000001319098	2014	ASIA	KR		Gyeongsangbuk-do	Bonghwa	Myeongho	36.82	128.86
NIEK-NES-INS-005000000001383595	2014	ASIA	KR		Gyeongsangbuk-do	Bonghwa	Myeongho	36.82	128.86
NIEK-NES-INS-0050202100055347		ASIA	KR		Chungcheongbuk-do	Goesan	Gammul	36.82	127.91
NIEK-NES-INS-005000000001302510	2013	ASIA	KR		Chungcheongbuk-do	Jincheon	Chopyeong	36.84	127.54
NIEK-NES-INS-005000000001295469	2013	ASIA	KR		Chungcheongbuk-do	Jincheon	Chopyeong	36.84	127.54
NIEK-NES-INS-005000000001302325	2013	ASIA	KR		Chungcheongbuk-do	Jincheon	Chopyeong	36.84	127.54
NIEK-NES-INS-0050202100002705		ASIA	KR		Chungcheongnam-do	Asan	Eumbong	36.84	127.04
NIEK-NES-INS-005000000001378950	2014	ASIA	KR		Chungcheongnam-do	Cheonan	Buk	36.85	127.25
NIEK-NES-INS-005000000001495924	2014	ASIA	KR		Gyeongsangbuk-do	Uljin	Giseong	36.85	129.39
NIEK-NES-INS-005000000001466962	2014	ASIA	KR		Gyeongsangbuk-do	Bonghwa	Jaesan	36.85	129.1
NIEK-NES-INS-005000000001466741	2014	ASIA	KR		Gyeongsangbuk-do	Bonghwa	Jaesan	36.85	129.1
NIEK-NES-INS-0050202100062125		ASIA	KR		Chungcheongnam-do	Dangjin	Godae	36.91	126.59
NIEK-NES-INS-005000000001489044	2014	ASIA	KR		Gyeongsangbuk-do	Uljin	Geumgangsong	36.92	129.2
NIEK-NES-INS-0050202100005878		ASIA	KR		Gyeongsangbuk-do	Uljin	Geunnam	36.92	129.34
NIEK-NES-INS-005000000001461861	2014	ASIA	KR		Gyeongsangbuk-do	Bonghwa	Murya	36.93	128.69
NIEK-NES-INS-0050202100061757		ASIA	KR		Chungcheongnam-do	Seosan	Daesan	36.94	126.44
NIEK-NES-INS-005000000001416533	2014	ASIA	KR		Gyeongsangbuk-do	Yeongju	Sunheung	36.94	128.58
NIEK-NES-INS-005000000001416750	2014	ASIA	KR		Gyeongsangbuk-do	Yeongju	Sunheung	36.94	128.58
NIEK-NES-INS-005000000001428930	2014	ASIA	KR		Gyeongsangbuk-do	Uljin	Geumgangsong	36.94	129.28
NIEK-NES-INS-005000000001429111	2014	ASIA	KR		Gyeongsangbuk-do	Uljin	Geumgangsong	36.94	129.28
NIEK-NES-INS-0050202100018188		ASIA	KR		Gyeongsangbuk-do	Bonghwa	Socheon	36.96	129.07
NIEK-NES-INS-0050202100018416		ASIA	KR		Gyeongsangbuk-do	Bonghwa	Socheon	36.96	129.07
NIEK-NES-INS-005000000001392998	2014	ASIA	KR		Gyeongsangbuk-do	Bonghwa	Socheon	36.97	129.07
NIEK-NES-INS-005000000001277543	2013	ASIA	KR		Chungcheongbuk-do	Eumseong	Eumseong	36.98	127.69
NIEK-NES-INS-005000000001373073	2014	ASIA	KR		Gyeongsangbuk-do	Bonghwa	Murya	36.98	128.79
NIEK-NES-INS-005000000001372863	2014	ASIA	KR		Gyeongsangbuk-do	Bonghwa	Murya	36.98	128.79
NIEK-NES-INS-005000000001481522	2014	ASIA	KR		Gyeongsangbuk-do	Bonghwa	Chunyang	36.99	128.9
NIEK-NES-INS-005000000001481299	2014	ASIA	KR		Gyeongsangbuk-do	Bonghwa	Chunyang	36.99	128.9
NIEK-NES-INS-005000000001428016	2017	ASIA	KR		Gyeonggi-do	Anseong	Yangseong	37.05	127.19
NIEK-NES-INS-005000000001428118	2017	ASIA	KR		Gyeonggi-do	Anseong	Yangseong	37.05	127.19
NIEK-NES-INS-005000000001264085	2012	ASIA	KR		Chungcheongbuk-do	Chungju	Jungangtap	37.05	127.83
NIEK-NES-INS-005000000001221298	2011	ASIA	KR		Gyeonggi-do	Anseong	Yangseong	37.05	127.18
NIEK-NES-INS-005000000001322012	2017	ASIA	KR		Chungcheongbuk-do	Chungju	Jungangtap	37.06	127.83
NIEK-NES-INS-005000000001221212	2011	ASIA	KR		Gyeonggi-do	Anseong	Bogae	37.07	127.33
NIEK-NES-INS-005000000001261716	2012	ASIA	KR		Gangwon-do	Yeongwol	Gimsatgan	37.1	128.69
NIEK-NES-INS-005000000001221319	2011	ASIA	KR		Gyeonggi-do	Yongin	Wonsam	37.17	127.3
NIEK-NES-INS-005000000001221271	2011	ASIA	KR		Gyeonggi-do	Osan	Sema	37.18	127.02
NIEK-NES-INS-005000000001363507	2018	ASIA	KR		Gangwon-do	Yeongwol	Yeongwol	37.19	128.55
NIEK-NES-INS-005000000001475416	2018	ASIA	KR		Gangwon-do	Jeongseon	Sindong	37.2	128.68
NIEK-NES-INS-005000000001475350	2018	ASIA	KR		Gangwon-do	Jeongseon	Sindong	37.2	128.68
NIEK-NES-INS-005000000001468489	2018	ASIA	KR		Gangwon-do	Yeongwol	Yeongwol	37.2	128.46
NIEK-NES-INS-005000000001263271	2012	ASIA	KR		Gangwon-do	Jeongseon	Sabuk	37.2	128.81
NIEK-NES-INS-005000000001360066	2017	ASIA	KR		Gyeonggi-do	Icheon	Majang	37.22	127.34
NIEK-NES-INS-005000000001169168	2009	ASIA	KR		Gyeonggi-do	Ansan	Daebu	37.26	126.6
https://www.inaturalist.org/observations/181696414	2023	ASIA	KR	Gyeonggi-do	Gyeonggi-do	Suwon	Maesan	37.27	127
NIEK-NES-INS-005000000001428405	2017	ASIA	KR		Gyeonggi-do	Yeoju	Yeoheung	37.28	127.65
NIEK-NES-INS-005000000001401501	2018	ASIA	KR		Gangwon-do	Yeongwol	Buk	37.28	128.44
[truncated: 165 more rows]

## Sheet: Literature
Citation	Literature
[truncated: 69 more rows]
